# Supplementary material for: Catalyst Design for Rh-Catalyzed Arene and Alkane C–H Borylation: The NHC Affects the Induction Period, and Indenyl is Superior to Cp
Source: Organometallics. 2024 Mar 28;43(9):974–86. doi: 10.1021/acs.organomet.4c00025 (PMC11094794; doi:10.1021/acs.organomet.4c00025)
Supplement: Supplementary file 2 — om4c00025_si_002.xyz [file om4c00025_si_002.xyz]

78
A
C   1.35934 -1.40016  3.10740
C   1.81152 -0.02996  3.20056
C   0.68026  0.82731  3.08188
C  -0.47029 -0.02215  2.83031
C  -0.05194 -1.40759  2.92798
Rh  0.82911 -0.30896  1.08084
H  -0.69908 -2.28159  2.86326
H  -1.50127  0.31690  2.71907
H   0.67966  1.91506  3.14361
C  -0.19176  0.17717 -0.49601
N  -1.40969  0.26378 -1.11927
N   0.77693  0.44699 -1.43234
C   0.26221  0.34536 -2.81333
C  -1.23475  0.65352 -2.54799
H   0.73134  1.08105 -3.48696
H   0.40206 -0.66802 -3.24034
H  -1.91432  0.07377 -3.19363
H  -1.45784  1.73050 -2.68270
C   2.01857  0.05306 -0.77692
C   2.14975 -1.36329 -0.39190
C   3.12344  0.98439 -0.72148
C   3.43759 -1.70279  0.18834
C   4.32760  0.54115 -0.19032
H   3.60710 -2.74183  0.49295
H   5.17563  1.23111 -0.11836
C   4.47272 -0.79308  0.28882
H   5.43147 -1.10754  0.71682
C  -2.69095  0.34396 -0.47150
C  -3.51060 -0.81502 -0.42618
C  -3.12484  1.58313  0.07579
C  -4.77100 -0.71417  0.19487
C  -4.39393  1.62934  0.68514
H  -5.41527 -1.59892  0.24566
H  -4.74763  2.57347  1.11400
C  -5.21147  0.49391  0.74800
H  -6.19473  0.55216  1.22710
C   2.95445  2.41565 -1.22696
C   3.30451  3.45790 -0.14230
C   3.77780  2.65864 -2.51300
H   3.61363  3.68072 -2.89870
H   4.85836  2.54157 -2.31752
H   2.70536  3.29189  0.76808
H   3.10624  4.48082 -0.50918
H   4.37113  3.40784  0.13891
C   1.41936 -2.50035 -1.13985
H   0.44261 -2.10893 -1.47382
C   1.12395 -3.71632 -0.24150
C   2.22263 -2.93188 -2.39117
H   2.41547 -2.07922 -3.06568
H   3.20308 -3.34990 -2.10245
H   1.67974 -3.70593 -2.96286
H   2.05113 -4.21388  0.09489
H   0.53612 -4.46979 -0.79442
H   0.55614 -3.40300  0.64958
C  -2.28126  2.85649 -0.00731
H  -1.29625  2.58455 -0.42373
C  -2.02393  3.47811  1.38278
C  -2.93553  3.89041 -0.95458
H  -3.10285  3.47316 -1.96250
H  -3.91566  4.22042 -0.56717
H  -2.29568  4.78454 -1.05474
H  -2.96276  3.79694  1.86877
H  -1.38023  4.36989  1.28835
H  -1.51895  2.76104  2.04926
C  -3.06496 -2.14828 -1.02354
H  -2.05762 -1.99542 -1.44897
C  -4.00404 -2.60089 -2.16490
C  -2.94389 -3.24017  0.06243
H  -2.22916 -2.93534  0.84415
H  -3.91713 -3.44040  0.54464
H  -2.58808 -4.18702 -0.37977
H  -5.02584 -2.79537 -1.79381
H  -3.63356 -3.53450 -2.62308
H  -4.07946 -1.83659 -2.95739
H   3.50761  1.94414 -3.30966
H   2.84648  0.28522  3.33655
H   2.00404 -2.27843  3.15932
H   1.88498  2.54221 -1.47528

78
TS(A-B)
C   0.32815 -0.20403  3.24651
C  -0.67075 -1.16062  3.54537
C  -0.26303 -2.44049  2.98877
C   1.01148 -2.30618  2.38302
C   1.35061 -0.88852  2.43777
Rh -0.35998 -0.86052  1.20128
H   2.29993 -0.45349  2.12117
H   1.61746 -3.10012  1.94870
H  -0.84647 -3.36125  3.04971
C  -0.00464  0.13572 -0.38999
N   1.10767  0.61514 -1.06571
N  -1.09836  0.46636 -1.19441
C  -0.70652  0.97413 -2.52028
C   0.75821  1.38869 -2.27522
H  -0.78290  0.18436 -3.29657
H  -1.34356  1.81860 -2.83275
H   0.85484  2.47884 -2.09234
H   1.42094  1.12382 -3.11644
C  -2.45894  0.29928 -0.76495
C  -3.22563  1.46175 -0.46796
C  -3.02443 -1.00659 -0.63770
C  -4.57164  1.30116 -0.08853
C  -4.37167 -1.10844 -0.23541
H  -5.17243  2.18793  0.14280
H  -4.82482 -2.09820 -0.12929
C  -5.14417  0.02982  0.02564
H  -6.19137 -0.07677  0.32877
C   2.47269  0.47030 -0.64872
C   3.07865  1.48459  0.14315
C   3.20760 -0.66741 -1.08051
C   4.42748  1.32240  0.51571
C   4.55009 -0.78810 -0.67046
H   4.91249  2.09261  1.12537
H   5.12952 -1.66349 -0.98475
C   5.15730  0.19330  0.12217
H   6.20322  0.08233  0.42820
C  -2.22303 -2.26961 -0.97988
C  -2.20003 -2.50929 -2.50739
C  -2.71571 -3.53657 -0.25496
H  -2.78344 -3.37944  0.83422
H  -3.70251 -3.87188 -0.62242
H  -2.00611 -4.36226 -0.43373
H  -3.22430 -2.68236 -2.88566
H  -1.59130 -3.39703 -2.75285
H  -1.78291 -1.64900 -3.05479
C  -2.62002  2.86505 -0.48950
H  -1.56030  2.76547 -0.78107
C  -2.63583  3.49290  0.92347
C  -3.32035  3.78491 -1.51469
H  -3.29508  3.35834 -2.53254
H  -4.38073  3.94520 -1.25122
H  -2.83309  4.77516 -1.54560
H  -3.66749  3.63712  1.28966
H  -2.14362  4.48148  0.91211
H  -2.10631  2.84675  1.64282
C   2.59631 -1.73369 -1.98867
H   1.55699 -1.42766 -2.19905
C   2.53206 -3.11159 -1.29464
C   3.35142 -1.82260 -3.33509
H   3.38699 -0.84608 -3.84821
H   4.39328 -2.16010 -3.19280
H   2.85749 -2.54563 -4.00767
H   3.53783 -3.47077 -1.01218
H   2.08712 -3.86287 -1.97109
H   1.91121 -3.05191 -0.38568
C   2.31778  2.74204  0.56375
H   1.25057  2.56955  0.33893
C   2.79715  3.97030 -0.24711
C   2.42786  3.02476  2.07760
H   2.10036  2.15749  2.67259
H   3.46293  3.26910  2.37502
H   1.79632  3.88782  2.35102
H   3.85956  4.18873 -0.03797
H   2.21044  4.86730  0.01858
H   2.70215  3.80734 -1.33424
H  -1.16929 -2.10356 -0.63943
H  -1.60581 -0.97172  4.07443
H   0.34548  0.83873  3.56184

78
B
C  -1.48383 -1.17787 -2.23969
C  -0.28648 -0.96921 -3.06486
C   0.43985 -2.18403 -3.06531
C  -0.29817 -3.15141 -2.27396
C  -1.52334 -2.56944 -1.84024
Rh  0.16228 -1.31327 -0.86609
H  -2.32804 -3.06408 -1.29851
H   0.02375 -4.17659 -2.08141
H   1.40938 -2.35420 -3.53503
C   0.05754  0.17591  0.34717
N  -0.99821  0.91271  0.86729
N   1.19664  0.65613  1.00479
C   0.84512  1.44968  2.19999
C  -0.56561  1.93803  1.83915
H   0.83254  0.80549  3.10456
H   1.55644  2.26920  2.37687
H  -0.54910  2.94698  1.37691
H  -1.24534  1.96670  2.70665
C   2.54441  0.35738  0.62815
C   3.42401  1.42191  0.29179
C   2.96394 -1.00294  0.51241
C   4.75253  1.11234 -0.06649
C   4.29326 -1.25666  0.11410
H   5.44254  1.92624 -0.31496
H   4.63923 -2.28947  0.02346
C   5.18670 -0.21296 -0.15594
H   6.21815 -0.43762 -0.44804
C  -2.38276  0.77488  0.51540
C  -2.94175  1.64301 -0.46314
C  -3.18088 -0.18360  1.19698
C  -4.31129  1.51188 -0.76592
C  -4.54191 -0.28361  0.84627
H  -4.76121  2.17187 -1.51578
H  -5.17204 -1.02248  1.35401
C  -5.10511  0.55103 -0.12665
H  -6.16662  0.45933 -0.38092
C   2.06302 -2.16592  0.91312
C   1.87657 -2.20628  2.45076
C   2.52451 -3.54290  0.40652
H   2.72325 -3.53402 -0.67682
H   3.43710 -3.88081  0.93112
H   1.73714 -4.28974  0.60175
H   2.85510 -2.36419  2.93941
H   1.20388 -3.03182  2.74086
H   1.45160 -1.26618  2.83410
C   2.97093  2.88207  0.20976
H   1.88577  2.91296  0.40690
C   3.16609  3.44612 -1.21733
C   3.68473  3.77312  1.25174
H   3.53589  3.40475  2.28187
H   4.77351  3.79834  1.06969
H   3.31393  4.81198  1.20132
H   4.23287  3.48378 -1.49775
H   2.76799  4.47427 -1.28196
H   2.64392  2.82429 -1.96306
C  -2.62347 -1.06189  2.31650
H  -1.54814 -0.83179  2.40905
C  -2.73772 -2.56565  1.98744
C  -3.30327 -0.73350  3.66656
H  -3.20666  0.33566  3.92348
H  -4.38142 -0.97173  3.64319
H  -2.84949 -1.32419  4.48168
H  -3.78893 -2.87281  1.84203
H  -2.32618 -3.17123  2.81452
H  -2.16979 -2.79602  1.07075
C  -2.10906  2.72284 -1.15667
H  -1.05082  2.53674 -0.90206
C  -2.49491  4.12906 -0.63716
C  -2.22484  2.67253 -2.69593
H  -1.93797  1.68507 -3.09159
H  -3.25257  2.88890 -3.03681
H  -1.56227  3.42880 -3.15169
H  -3.54393  4.36658 -0.88841
H  -1.85546  4.90406 -1.09519
H  -2.39384  4.20369  0.45902
H   0.94871 -2.06587  0.57423
H  -0.01317 -0.04839 -3.57987
H  -2.29394 -0.46072 -2.10540

78
TS(B-C)
C  -5.07926  0.69298 -0.26994
C  -4.23703  1.60711 -0.91502
C  -2.87358  1.70764 -0.57530
C  -2.37167  0.85559  0.44762
C  -3.21676 -0.06093  1.12924
C  -4.56973 -0.12897  0.74218
N  -0.99557  0.97336  0.84801
C   0.06460  0.22521  0.37409
N   1.20017  0.75263  0.97304
C   0.85775  1.61623  2.12285
C  -0.56294  2.06502  1.74932
Rh  0.13940 -1.38465 -0.71531
C   1.71978 -2.12240  0.87607
C   2.10100 -3.56669  0.51070
C   2.52060  0.32093  0.63305
C   3.51730  1.27644  0.30958
C   4.79442  0.81237 -0.07291
C   5.04740 -0.55468 -0.21607
C   4.03401 -1.48676  0.03656
C   2.74975 -1.08397  0.47328
C   3.25101  2.78444  0.27353
C   3.98241  3.52643  1.41621
C  -1.99355  2.74002 -1.28358
C  -2.06757  2.63352 -2.82283
C  -2.71868 -0.93289  2.28058
C  -3.38214 -0.51700  3.61457
C  -0.15533 -0.92181 -2.94575
C   0.62984 -2.10454 -2.91846
C  -0.13929 -3.12073 -2.23801
C  -1.44162 -2.59553 -1.93672
C  -1.43881 -1.21668 -2.31321
C   1.49238 -2.05838  2.41510
C   3.62317  3.39794 -1.09648
C  -2.92880 -2.43627  2.00041
C  -2.35997  4.17496 -0.83230
H  -2.27833 -0.52810 -2.22088
H  -2.26642 -3.13632 -1.47396
H   0.19089 -4.14374 -2.05154
H   0.86547  1.02086  3.05986
H   1.55645  2.45441  2.24683
H  -0.56163  3.03954  1.22048
H  -1.23496  2.14234  2.61919
H   5.58258  1.53756 -0.30117
H   4.25142 -2.55008 -0.08689
H   6.03876 -0.90094 -0.52864
H  -4.64354  2.25528 -1.69907
H  -5.23589 -0.83423  1.25129
H  -6.13549  0.62638 -0.55223
H   2.35703 -3.67159 -0.55471
H   2.95987 -3.91858  1.11603
H   1.25254 -4.23973  0.71948
H   2.45218 -2.24100  2.93389
H   0.77027 -2.82799  2.74154
H   1.11146 -1.07890  2.74037
H   2.16451  2.94105  0.38921
H   3.70583  3.13156  2.40945
H   5.07604  3.41248  1.31586
H   3.75438  4.60694  1.39854
H   4.70791  3.34208 -1.29035
H   3.33574  4.46383 -1.12879
H   3.10772  2.87513 -1.91892
H  -1.63141 -0.76825  2.37106
H  -3.21362  0.55037  3.83990
H  -4.47405 -0.68080  3.58822
H  -2.97537 -1.11186  4.45115
H  -3.99865 -2.68564  1.88439
H  -2.53740 -3.03964  2.83867
H  -2.39468 -2.72964  1.08166
H  -0.94674  2.54072 -0.99401
H  -1.80124  1.62374 -3.17327
H  -3.07835  2.86707 -3.20066
H  -1.37011  3.35232 -3.28707
H  -3.39367  4.42664 -1.12871
H  -1.68654  4.91537 -1.29859
H  -2.29471  4.29221  0.26284
H   0.32797 -2.09973  0.71018
H   1.64911 -2.21027 -3.29021
H   0.13735  0.03499 -3.37872

78
C
C  -5.07470  0.69414 -0.50821
C  -4.16429  1.56010 -1.12569
C  -2.82618  1.64333 -0.69365
C  -2.41924  0.81067  0.38678
C  -3.33627 -0.05111  1.04554
C  -4.66186 -0.09518  0.57113
N  -1.06455  0.90257  0.87541
C   0.02026  0.21678  0.38182
N   1.14492  0.81904  0.90704
C   0.79807  1.68772  2.05650
C  -0.66883  2.02590  1.75614
Rh  0.07999 -1.42335 -0.67591
C   1.48954 -2.05384  0.82926
C   1.86902 -3.52077  0.55688
C   2.47175  0.31218  0.70346
C   3.53325  1.22058  0.46252
C   4.83358  0.69598  0.30218
C   5.05784 -0.68295  0.31307
C   3.98123 -1.56687  0.47176
C   2.66150 -1.10378  0.66804
C   3.32400  2.72796  0.28937
C   3.97335  3.53960  1.43396
C  -1.89270  2.66725 -1.34660
C  -1.86089  2.57131 -2.88749
C  -2.94480 -0.87554  2.27083
C  -3.55352 -0.26134  3.55454
C   0.38152 -0.76443 -2.91324
C   1.22131 -1.89564 -2.68682
C   0.37187 -3.01051 -2.34502
C  -0.98860 -2.55905 -2.39095
C  -0.99454 -1.17153 -2.74055
C   0.94488 -2.00785  2.27883
C   3.84465  3.21483 -1.08332
C  -3.33961 -2.36165  2.13833
C  -2.28823  4.10394 -0.92200
H  -1.87986 -0.54851 -2.85688
H  -1.86972 -3.16801 -2.18690
H   0.69808 -4.02826 -2.13503
H   0.90705  1.11218  2.99793
H   1.43848  2.57802  2.12095
H  -0.77057  2.99313  1.22734
H  -1.30013  2.05551  2.65883
H   5.67143  1.38204  0.13692
H   4.17226 -2.64282  0.45881
H   6.07245 -1.07598  0.18435
H  -4.49878  2.19097 -1.95643
H  -5.38295 -0.75712  1.06241
H  -6.11018  0.64367 -0.86171
H   2.34969 -3.66268 -0.42424
H   2.56315 -3.91199  1.33286
H   0.96426 -4.14994  0.58495
H   1.73696 -2.30948  2.99591
H   0.10109 -2.70953  2.39165
H   0.58705 -1.01333  2.58819
H   2.23732  2.92353  0.29049
H   3.59538  3.23275  2.42471
H   5.06747  3.39201  1.44494
H   3.78253  4.62041  1.31131
H   4.93824  3.09642 -1.17024
H   3.61401  4.28569 -1.22392
H   3.37971  2.64987 -1.90811
H  -1.84587 -0.83434  2.35692
H  -3.25427  0.79294  3.68699
H  -4.65730 -0.28903  3.52330
H  -3.22724 -0.82391  4.44680
H  -4.43484 -2.49549  2.08889
H  -2.97924 -2.92896  3.01413
H  -2.89445 -2.80604  1.23309
H  -0.86698  2.46849 -0.98959
H  -1.54684  1.57252 -3.22687
H  -2.84818  2.78697 -3.33169
H  -1.15029  3.31007 -3.29735
H  -3.29318  4.35944 -1.30180
H  -1.57602  4.84217 -1.33055
H  -2.31464  4.22091  0.17480
H  -0.94823 -1.94218  0.37153
H   2.30961 -1.90967 -2.74761
H   0.72137  0.23566 -3.18580

78
TS(B-C)endo
C  -0.98690 -1.90483 -2.77906
C  -0.51546 -3.15731 -2.29470
C  -1.29203 -3.52363 -1.12604
C  -2.23477 -2.49737 -0.87149
C  -1.99525 -1.44696 -1.84399
Rh -0.09276 -1.50898 -0.70121
H  -2.59649 -0.54527 -1.94754
H  -2.99980 -2.48558 -0.09742
H  -1.16895 -4.44231 -0.54945
C   0.15702  0.17890  0.21454
N  -0.80620  1.04843  0.72933
N   1.38028  0.70362  0.68646
C   1.14438  1.60915  1.83631
C  -0.23298  2.16821  1.49754
H   1.12564  1.02663  2.78201
H   1.91970  2.38167  1.92327
H  -0.16754  3.08815  0.87884
H  -0.84350  2.38990  2.38806
C   2.71046  0.21847  0.47922
C   3.74424  1.16661  0.23293
C   3.01541 -1.17332  0.53766
C   5.08019  0.71681  0.21367
C   4.36199 -1.57338  0.49170
H   5.88292  1.44314  0.04395
H   4.60787 -2.63736  0.54574
C   5.39644 -0.63461  0.37181
H   6.44032 -0.96512  0.35949
C  -2.19904  1.08652  0.38473
C  -2.61287  1.78864 -0.78135
C  -3.14294  0.49980  1.27115
C  -3.99042  1.83702 -1.07281
C  -4.50809  0.57029  0.92912
H  -4.33097  2.36978 -1.96766
H  -5.25181  0.11773  1.59450
C  -4.93089  1.22185 -0.23604
H  -5.99690  1.26570 -0.48402
C   1.87500 -2.19684  0.53064
C   1.20988 -2.28597  1.92719
C   2.32522 -3.60923  0.11204
H   2.83510 -3.61124 -0.86579
H   3.00996 -4.04722  0.86311
H   1.44574 -4.26743  0.04184
H   1.96979 -2.66112  2.64751
H   0.35872 -2.98382  1.92203
H   0.85007 -1.31438  2.29230
C   3.46352  2.63134 -0.11807
H   2.37135  2.78566 -0.08468
C   3.90006  2.92629 -1.57340
C   4.13284  3.62303  0.85993
H   3.83384  3.44261  1.90732
H   5.23319  3.54170  0.81805
H   3.86798  4.66353  0.60302
H   4.98999  2.80565 -1.69977
H   3.64230  3.96383 -1.85060
H   3.40144  2.24442 -2.28178
C  -2.72311 -0.11799  2.60574
H  -1.61981 -0.15074  2.61470
C  -3.22607 -1.56418  2.79551
C  -3.19115  0.77497  3.78084
H  -2.82829  1.81234  3.67854
H  -4.29363  0.81657  3.83337
H  -2.82379  0.37635  4.74282
H  -4.32821 -1.62576  2.75928
H  -2.90700 -1.95192  3.77892
H  -2.81434 -2.22739  2.01870
C  -1.61973  2.52810 -1.68111
H  -0.60262  2.26245 -1.34527
C  -1.79589  4.05921 -1.53477
C  -1.72602  2.11545 -3.16523
H  -1.53592  1.03857 -3.29397
H  -2.72125  2.34464 -3.58539
H  -0.98023  2.66558 -3.76510
H  -2.79201  4.37875 -1.88912
H  -1.03857  4.59636 -2.13234
H  -1.69963  4.38480 -0.48475
H   1.50645 -1.72587 -0.63071
H   0.28202 -3.75579 -2.73739
H  -0.63566 -1.37863 -3.66603

78
Cendo
C  -0.85969 -2.15731 -2.76784
C  -0.47571 -3.29417 -1.97515
C  -1.33573 -3.32244 -0.81834
C  -2.22798 -2.21463 -0.89428
C  -1.93143 -1.48784 -2.09979
Rh  0.04574 -1.41173 -0.77668
H  -2.45466 -0.59830 -2.44481
H  -3.01682 -1.96562 -0.18677
H  -1.31762 -4.07311 -0.02719
C   0.18439  0.25163  0.23958
N  -0.82035  1.04325  0.77331
N   1.37494  0.79324  0.69807
C   1.13840  1.71331  1.83423
C  -0.28586  2.18564  1.54643
H   1.20158  1.15025  2.78824
H   1.86715  2.53425  1.86876
H  -0.30191  3.11103  0.93545
H  -0.88066  2.35877  2.45751
C   2.65820  0.18239  0.52088
C   3.78428  1.00829  0.27318
C   2.75402 -1.24005  0.54617
C   5.05244  0.39566  0.19045
C   4.04560 -1.79451  0.43329
H   5.93792  1.01781  0.01953
H   4.16838 -2.87952  0.46164
C   5.18574 -0.99073  0.28444
H   6.17549 -1.45533  0.21565
C  -2.19265  1.08757  0.34391
C  -2.52847  1.76578 -0.86077
C  -3.19061  0.53072  1.18888
C  -3.88571  1.80695 -1.23715
C  -4.53285  0.60420  0.76681
H  -4.16887  2.31890 -2.16356
H  -5.31860  0.17677  1.39931
C  -4.87904  1.22142 -0.44168
H  -5.92767  1.26382 -0.75507
C   1.50635 -2.10994  0.65715
C   0.92850 -2.05685  2.09345
C   1.82545 -3.58562  0.35186
H   2.25683 -3.72100 -0.65338
H   2.54149 -4.00430  1.09153
H   0.91555 -4.20078  0.42053
H   1.65214 -2.48782  2.81817
H  -0.00247 -2.64644  2.15667
H   0.69515 -1.03537  2.43345
C   3.67745  2.51128 -0.00292
H   2.60720  2.78202 -0.01050
C   4.21547  2.85354 -1.41257
C   4.39496  3.35908  1.07221
H   4.01152  3.15351  2.08694
H   5.47736  3.14170  1.08529
H   4.27383  4.43800  0.87038
H   5.29504  2.64113 -1.49771
H   4.06773  3.92610 -1.63105
H   3.69568  2.26702 -2.18796
C  -2.85125 -0.06937  2.55443
H  -1.75131 -0.14266  2.61369
C  -3.41871 -1.49032  2.75786
C  -3.33713  0.86730  3.68761
H  -2.93256  1.88841  3.57951
H  -4.43855  0.94947  3.68781
H  -3.02819  0.47836  4.67362
H  -4.52145 -1.50613  2.70194
H  -3.13496 -1.87231  3.75388
H  -3.02677 -2.19130  2.00390
C  -1.48924  2.51640 -1.69921
H  -0.49095  2.28376 -1.29122
C  -1.71496  4.04416 -1.58089
C  -1.47302  2.09154 -3.18346
H  -1.20457  1.02898 -3.28809
H  -2.45052  2.25710 -3.66999
H  -0.72488  2.68536 -3.73680
H  -2.68561  4.33660 -2.01897
H  -0.92386  4.59521 -2.11877
H  -1.71441  4.37992 -0.52955
H   1.31267 -0.92062 -1.52568
H   0.28609 -4.02862 -2.23261
H  -0.40851 -1.86111 -3.71537

78
TS(B-rac-2)
C  -0.98693 -1.30594 -2.49093
C   0.20267 -2.03894 -2.83011
C   0.21232 -3.21450 -2.01521
C  -1.03004 -3.27546 -1.27395
C  -1.77119 -2.10239 -1.55628
Rh  0.24643 -1.31266 -0.65421
H  -2.74579 -1.83135 -1.15133
H  -1.31770 -4.06813 -0.58144
H   0.99051 -3.97917 -2.01193
C   0.03360  0.44553  0.13542
N  -1.04263  1.20951  0.54413
N   1.18236  1.14246  0.47600
C   0.87789  2.22500  1.43658
C  -0.60504  2.49586  1.12845
H   1.02526  1.86518  2.47555
H   1.49993  3.11597  1.29056
H  -0.71761  3.32268  0.39981
H  -1.19480  2.73983  2.02687
C   2.41467  0.49796  0.17527
C   3.64584  1.16734 -0.03553
C   2.21810 -0.91170 -0.12206
C   4.73156  0.40226 -0.51144
C   3.34007 -1.58429 -0.70249
H   5.70295  0.88212 -0.65916
H   3.23136 -2.62681 -1.01456
C   4.56869 -0.94745 -0.86960
H   5.41195 -1.49964 -1.30087
C  -2.43512  0.88936  0.38871
C  -3.17840  1.48589 -0.66906
C  -3.06009  0.02930  1.33405
C  -4.55282  1.19267 -0.76641
C  -4.43488 -0.23922  1.18310
H  -5.14096  1.64378 -1.57259
H  -4.93188 -0.90063  1.90120
C  -5.17847  0.33335  0.14447
H  -6.24738  0.11468  0.04810
C   1.47838 -1.93147  1.27945
C   1.84643 -1.13187  2.53513
C   2.17806 -3.29426  1.26791
H   1.90776 -3.89511  0.38548
H   3.27672 -3.18885  1.28994
H   1.87141 -3.86521  2.16523
H   2.90217 -0.80967  2.52069
H   1.69043 -1.76572  3.42936
H   1.21758 -0.23690  2.65896
C   3.83235  2.67526  0.17466
H   2.85297  3.15744  0.00199
C   4.79403  3.32471 -0.84469
C   4.29590  2.99519  1.61642
H   3.60534  2.58785  2.37396
H   5.28597  2.54327  1.80212
H   4.38493  4.08472  1.77844
H   5.84046  3.01351 -0.68404
H   4.76475  4.42376 -0.74237
H   4.51829  3.06543 -1.88003
C  -2.30897 -0.56857  2.52270
H  -1.24005 -0.32988  2.39280
C  -2.43325 -2.10645  2.57737
C  -2.78293  0.07092  3.84928
H  -2.66581  1.16824  3.83735
H  -3.84911 -0.14606  4.03875
H  -2.20285 -0.32605  4.70074
H  -3.47763 -2.42832  2.73698
H  -1.83356 -2.50934  3.41222
H  -2.07249 -2.55978  1.63917
C  -2.54302  2.45626 -1.66685
H  -1.44664  2.35325 -1.57683
C  -2.93033  3.91868 -1.33310
C  -2.91877  2.14723 -3.13326
H  -2.71945  1.09640 -3.39801
H  -3.98727  2.34274 -3.33088
H  -2.33820  2.78991 -3.81712
H  -4.01966  4.06421 -1.44285
H  -2.42525  4.62295 -2.01723
H  -2.66533  4.19447 -0.29874
H   0.38781 -2.13592  1.36649
H   0.98223 -1.72044 -3.52119
H  -1.30110 -0.36522 -2.94145

78
rac-2
C   0.28718  2.31728 -2.41572
C  -0.21476  3.37383 -1.57477
C   0.70800  3.53509 -0.48888
C   1.76724  2.58809 -0.63890
C   1.50089  1.83210 -1.83284
Rh -0.28608  1.41317 -0.35129
H   2.13195  1.03601 -2.22465
H   2.63207  2.47040  0.01220
H   0.60835  4.25536  0.32352
C  -0.10180 -0.40657  0.31002
N   0.96154 -1.24143  0.57298
N  -1.26827 -1.11728  0.55802
C  -0.99526 -2.54671  0.79985
C   0.51211 -2.54054  1.12046
H  -1.58328 -2.94511  1.63976
H  -1.22802 -3.13930 -0.10727
H   1.05344 -3.37575  0.64789
H   0.69990 -2.57903  2.21086
C  -2.43239 -0.55939 -0.06037
C  -3.73592 -1.12521 -0.04897
C  -2.13230  0.67879 -0.70215
C  -4.71516 -0.45580 -0.81746
C  -3.15589  1.30672 -1.43431
H  -5.72754 -0.86552 -0.86138
H  -2.95993  2.25610 -1.94391
C  -4.43273  0.72544 -1.51563
H  -5.21909  1.20893 -2.10665
C   2.31330 -1.07754  0.10343
C   2.63347 -1.50532 -1.21782
C   3.30957 -0.57596  0.98129
C   3.96156 -1.34592 -1.65959
C   4.62257 -0.43783  0.48797
H   4.22993 -1.66278 -2.67343
H   5.40435 -0.04673  1.14783
C   4.94602 -0.80351 -0.82369
H   5.97144 -0.68485 -1.18971
C  -1.16225  1.94122  1.54277
C  -2.09704  3.15161  1.41512
C  -0.09999  2.17334  2.62344
H   0.53131  1.28460  2.78265
H   0.56931  3.01734  2.37940
H  -0.58338  2.41555  3.59442
H  -1.55011  4.07896  1.16743
H  -2.61680  3.33506  2.37928
H  -2.87076  2.99474  0.64660
C  -4.13098 -2.32620  0.82284
H  -3.38978 -3.13250  0.67728
C  -5.49496 -2.94996  0.46790
C  -4.10935 -1.92641  2.31903
H  -3.13633 -1.49987  2.61691
H  -4.87608 -1.15701  2.51583
H  -4.32259 -2.79559  2.96720
H  -6.33013 -2.26193  0.68602
H  -5.65666 -3.86003  1.07089
H  -5.55302 -3.23220 -0.59685
C   3.00983 -0.26771  2.44672
H   1.91143 -0.27122  2.56089
C   3.52244  1.11708  2.89282
C   3.58769 -1.37911  3.35669
H   3.20567 -2.37571  3.07684
H   4.68928 -1.41470  3.28551
H   3.32298 -1.19368  4.41236
H   4.62307  1.18536  2.83686
H   3.23461  1.30981  3.94060
H   3.09535  1.92104  2.27240
C   1.62030 -2.20534 -2.12873
H   0.62833 -2.13322 -1.65137
C   1.97865 -3.70585 -2.26938
C   1.49211 -1.55733 -3.52423
H   1.14005 -0.51683 -3.45161
H   2.45131 -1.56319 -4.07102
H   0.76178 -2.11743 -4.13340
H   2.94578 -3.83391 -2.78670
H   1.20931 -4.23477 -2.85845
H   2.06384 -4.20517 -1.28875
H  -1.77386  1.07232  1.84300
H  -1.10985  3.97022 -1.74930
H  -0.17982  1.95047 -3.33026

78
rac-2 (Xray)
C  -0.65067 -1.61054 -2.61823
C   0.43272 -2.53547 -2.51339
C   0.10865 -3.49341 -1.49750
C  -1.20416 -3.16432 -0.99294
C  -1.67383 -2.00783 -1.67543
Rh  0.28522 -1.41121 -0.48139
H  -2.62945 -1.50859 -1.51691
H  -1.73873 -3.70468 -0.21050
H   0.71835 -4.34627 -1.20217
C   0.10317  0.44041  0.09299
N  -0.95431  1.22402  0.50095
N   1.26138  1.18088  0.25740
C   1.01580  2.34768  1.12620
C  -0.49315  2.56461  0.93158
H   1.26551  2.09306  2.17568
H   1.59398  3.23374  0.83517
H  -0.69470  3.31738  0.14656
H  -1.00707  2.87802  1.85452
C   2.47863  0.47047  0.01414
C   3.78849  1.01514  0.02842
C   2.21866 -0.88860 -0.33548
C   4.85193  0.11263 -0.20618
C   3.31587 -1.73097 -0.58483
H   5.87917  0.48923 -0.17912
H   3.14741 -2.78301 -0.83979
C   4.62972 -1.23732 -0.49994
H   5.48060 -1.90331 -0.68416
C  -2.35635  1.01300  0.22084
C  -2.90654  1.47556 -1.01012
C  -3.18211  0.42885  1.22068
C  -4.28759  1.30093 -1.22812
C  -4.55590  0.27634  0.94723
H  -4.72689  1.64651 -2.16973
H  -5.20369 -0.17698  1.70460
C  -5.10763  0.70042 -0.26619
H  -6.17815  0.57241 -0.45903
C   0.41901 -2.03559  1.58530
C   1.07879 -1.09318  2.59984
C   1.06637 -3.42422  1.69403
H   0.51388 -4.19703  1.13627
H   2.10683 -3.41461  1.32452
H   1.10402 -3.74945  2.75602
H   2.14524 -0.92730  2.37196
H   1.02581 -1.53062  3.61850
H   0.58752 -0.10583  2.65063
C   4.11794  2.49691  0.25294
H   3.22226  3.08716 -0.00612
C   5.23105  3.01450 -0.68663
C   4.48593  2.78684  1.72729
H   3.68105  2.48751  2.41940
H   5.38906  2.21902  2.01154
H   4.69608  3.86018  1.88431
H   6.21571  2.58143 -0.44153
H   5.32641  4.11039 -0.59085
H   5.00996  2.77685 -1.74022
C  -2.64182  0.02180  2.58992
H  -1.54303 -0.01397  2.51158
C  -3.12612 -1.37418  3.03632
C  -3.01193  1.08229  3.65557
H  -2.64324  2.08610  3.38297
H  -4.10758  1.15486  3.77543
H  -2.58041  0.81515  4.63598
H  -4.21202 -1.39000  3.23725
H  -2.61768 -1.67057  3.96964
H  -2.91090 -2.13879  2.27206
C  -2.07800  2.19748 -2.07596
H  -1.01021  2.02941 -1.84955
C  -2.35689  3.72202 -2.04797
C  -2.33986  1.66499 -3.50314
H  -2.26143  0.56836 -3.55438
H  -3.34580  1.94408 -3.86268
H  -1.61151  2.09877 -4.20964
H  -3.40852  3.92598 -2.31661
H  -1.71437  4.24841 -2.77525
H  -2.18353  4.16527 -1.05310
H  -0.65360 -2.12080  1.83944
H   1.36208 -2.49516 -3.08236
H  -0.69420 -0.76568 -3.30387

78
TS(A-E)1
C   1.38265 -1.57579  3.02921
C   1.83026 -0.21371  3.21175
C   0.69644  0.64620  3.14616
C  -0.45178 -0.18926  2.84145
C  -0.02932 -1.57590  2.84934
Rh  0.85137 -0.35974  1.07699
H  -0.67361 -2.44597  2.72795
H  -1.48333  0.15367  2.74932
H   0.69222  1.72786  3.27820
C  -0.16824  0.22209 -0.46553
N  -1.38849  0.31722 -1.08328
N   0.79765  0.56302 -1.37904
C   0.28553  0.52501 -2.76550
C  -1.22081  0.77555 -2.49166
H   0.73113  1.31190 -3.39460
H   0.45658 -0.45613 -3.25004
H  -1.87983  0.20436 -3.16594
H  -1.47795  1.84966 -2.58048
C   2.04543  0.14735 -0.73690
C   2.14743 -1.30811 -0.47769
C   3.17788  1.05021 -0.57894
C   3.41024 -1.74686  0.08311
C   4.34925  0.49543 -0.06794
H   3.54286 -2.81495  0.28874
H   5.21164  1.14044  0.11874
C   4.46207 -0.87921  0.28188
H   5.40853 -1.24898  0.69237
C  -2.67089  0.34395 -0.43337
C  -3.47355 -0.82781 -0.44810
C  -3.12503  1.54683  0.17524
C  -4.73571 -0.77780  0.17554
C  -4.39429  1.54236  0.78603
H  -5.36652 -1.67363  0.17989
H  -4.76200  2.45797  1.26243
C  -5.19456  0.39312  0.79010
H  -6.17854  0.41166  1.27092
C   3.14866  2.58459 -0.78093
C   4.48679  3.12746 -1.34212
C   2.00987  3.18343 -1.63026
H   2.11345  4.28281 -1.64374
H   2.06830  2.84189 -2.67945
H   5.35161  2.92464 -0.69219
H   4.42333  4.22305 -1.46041
H   4.70082  2.69068 -2.33356
C   1.40410 -2.36303 -1.32963
H   0.43963 -1.93019 -1.64470
C   1.06848 -3.64225 -0.53884
C   2.21852 -2.70949 -2.60002
H   2.44245 -1.81003 -3.20003
H   3.18446 -3.17226 -2.33140
H   1.66892 -3.42194 -3.24123
H   1.97749 -4.19188 -0.23581
H   0.46877 -4.33053 -1.15989
H   0.49693 -3.39020  0.36916
C  -2.30331  2.83674  0.15848
H  -1.32339  2.60806 -0.29472
C  -2.02562  3.36868  1.58139
C  -2.99065  3.91905 -0.70737
H  -3.17197  3.56392 -1.73641
H  -3.96710  4.20976 -0.28126
H  -2.36495  4.82691 -0.76243
H  -2.95960  3.62991  2.10925
H  -1.40472  4.28022  1.53393
H  -1.48798  2.61972  2.18431
C  -3.00871 -2.12272 -1.11128
H  -2.00029 -1.93712 -1.52060
C  -3.93515 -2.52526 -2.28141
C  -2.88276 -3.26829 -0.08285
H  -2.17815 -2.99498  0.71945
H  -3.85701 -3.50557  0.38010
H  -2.51090 -4.18623 -0.57030
H  -4.95723 -2.74908 -1.92805
H  -3.55171 -3.43002 -2.78462
H  -4.01349 -1.72176 -3.03382
H   1.01587  2.93477 -1.23557
H   2.86411  0.09547  3.36885
H   2.03014 -2.45357  3.02457
H   3.02590  3.00712  0.23852

78
Int(A-E)1
C   1.55580 -1.25938  3.08712
C   1.93913  0.13207  3.16424
C   0.76336  0.92917  3.06286
C  -0.34824  0.02052  2.84403
C   0.14220 -1.33997  2.93960
Rh  0.92916 -0.21407  1.06655
H  -0.45991 -2.24643  2.89289
H  -1.39699  0.30666  2.75207
H   0.70851  2.01610  3.11465
C  -0.14206  0.20427 -0.49150
N  -1.37466  0.18274 -1.08905
N   0.79105  0.53588 -1.45175
C   0.25168  0.30377 -2.81406
C  -1.25394  0.53165 -2.53236
H   0.65409  1.01398 -3.55295
H   0.44656 -0.72594 -3.17198
H  -1.90836 -0.11133 -3.14313
H  -1.54433  1.58817 -2.69964
C   2.06314  0.20511 -0.79970
C   2.25848 -1.21202 -0.42640
C   3.14139  1.17688 -0.73752
C   3.56326 -1.51734  0.13553
C   4.36056  0.75728 -0.21935
H   3.76774 -2.55408  0.42561
H   5.17804  1.48311 -0.13767
C   4.56671 -0.57683  0.23669
H   5.54171 -0.85960  0.64939
C  -2.64723  0.16793 -0.41965
C  -3.37215 -1.05154 -0.34824
C  -3.17046  1.37512  0.12087
C  -4.62630 -1.04346  0.29318
C  -4.42799  1.32736  0.75369
H  -5.19777 -1.97566  0.36304
H  -4.84839  2.24576  1.17819
C  -5.15158  0.13172  0.84303
H  -6.12795  0.11724  1.33923
C   3.00238  2.64299 -1.15174
C   2.77992  2.86190 -2.66524
C   1.94703  3.40719 -0.32166
H   1.95580  4.47975 -0.58772
H   0.93719  3.00891 -0.50880
H   3.49114  2.27345 -3.26945
H   2.91907  3.92787 -2.91855
H   1.75622  2.58722 -2.96553
C   1.56579 -2.38089 -1.16328
H   0.56707 -2.03664 -1.48131
C   1.33391 -3.60663 -0.25866
C   2.36837 -2.78285 -2.42475
H   2.51760 -1.92582 -3.10469
H   3.36899 -3.15889 -2.14789
H   1.85062 -3.58103 -2.98653
H   2.28414 -4.07015  0.06119
H   0.76485 -4.38153 -0.80153
H   0.77009 -3.31465  0.64216
C  -2.43702  2.71190  0.00390
H  -1.44584  2.51636 -0.44008
C  -2.19106  3.36583  1.38099
C  -3.19890  3.67872 -0.93343
H  -3.35907  3.23722 -1.93208
H  -4.19140  3.93348 -0.52154
H  -2.63608  4.61997 -1.06002
H  -3.13850  3.60811  1.89375
H  -1.62820  4.30766  1.26092
H  -1.60681  2.69995  2.03581
C  -2.83596 -2.35202 -0.94332
H  -1.84072 -2.13179 -1.36756
C  -3.74184 -2.86632 -2.08562
C  -2.64345 -3.43432  0.14170
H  -1.95481 -3.08196  0.92678
H  -3.60187 -3.70352  0.61988
H  -2.22063 -4.35320 -0.30036
H  -4.74884 -3.12673 -1.71448
H  -3.31058 -3.77381 -2.54316
H  -3.86731 -2.10914 -2.87865
H   2.14846  3.31217  0.75756
H   2.95945  0.50057  3.27477
H   2.24543 -2.10339  3.12893
H   3.98485  3.09732 -0.91652

78
TS(A-E)2
C  -0.62885  0.24662  3.60815
C  -0.59450 -1.19703  3.64691
C   0.64440 -1.67407  3.11870
C   1.32252 -0.53025  2.56551
C   0.53492  0.67547  2.90850
Rh -0.45673 -0.51839  1.37102
H   0.84601  1.70637  2.73928
H   2.32087 -0.52302  2.12628
H   0.97949 -2.71016  3.08783
C  -0.07385 -0.02995 -0.43634
N   1.05095  0.33142 -1.16880
N  -1.13921 -0.03748 -1.34524
C  -0.75729  0.47671 -2.67467
C   0.77933  0.39094 -2.62224
H  -1.18907 -0.13825 -3.48314
H  -1.10535  1.51973 -2.81375
H   1.27333  1.26209 -3.08543
H   1.15565 -0.52181 -3.12676
C  -2.50260  0.08082 -0.87929
C  -3.01184  1.36241 -0.50813
C  -3.34512 -1.06969 -0.87117
C  -4.36884  1.46858 -0.15012
C  -4.69586 -0.90145 -0.50079
H  -4.77034  2.44764  0.13385
H  -5.35032 -1.78092 -0.49034
C  -5.21107  0.35069 -0.15019
H  -6.26604  0.45484  0.12518
C   2.40839  0.18675 -0.71301
C   3.12572  1.35454 -0.33303
C   3.02602 -1.09467 -0.70212
C   4.46416  1.21179  0.08249
C   4.36511 -1.18282 -0.27247
H   5.03181  2.10000  0.38007
H   4.85636 -2.16205 -0.25262
C   5.08015 -0.04491  0.12060
H   6.12064 -0.13696  0.45038
C  -2.87205 -2.50001 -1.14219
C  -2.09416 -2.73099 -2.45451
C  -2.10347 -3.04524  0.08463
H  -1.75607 -4.08052 -0.08695
H  -1.19608 -2.42422  0.30734
H  -2.62123 -2.28966 -3.31813
H  -1.99501 -3.81469 -2.64173
H  -1.08160 -2.30288 -2.40534
C  -2.14685  2.62403 -0.48040
H  -1.11301  2.33498 -0.73354
C  -2.09737  3.23659  0.93734
C  -2.62855  3.66679 -1.51607
H  -2.64991  3.25279 -2.53930
H  -3.64851  4.01992 -1.28303
H  -1.96331  4.54797 -1.51647
H  -3.09545  3.57068  1.27149
H  -1.42986  4.11633  0.95088
H  -1.71652  2.49267  1.65689
C   2.30919 -2.36115 -1.17281
H   1.26091 -2.09417 -1.39142
C   2.26906 -3.44870 -0.07809
C   2.95230 -2.90797 -2.46959
H   2.96770 -2.14985 -3.27180
H   3.99606 -3.22364 -2.29464
H   2.39440 -3.78664 -2.83795
H   3.28351 -3.76544  0.22228
H   1.73836 -4.34328 -0.44876
H   1.73613 -3.07470  0.81094
C   2.49569  2.74515 -0.40671
H   1.40815  2.59870 -0.52883
C   3.01947  3.51846 -1.64111
C   2.72013  3.57440  0.87555
H   2.38320  3.03118  1.77337
H   3.78479  3.83049  1.01887
H   2.16154  4.52470  0.81840
H   4.10763  3.69193 -1.56334
H   2.52562  4.50257 -1.72536
H   2.84045  2.96468 -2.57853
H  -2.74148 -3.04030  0.98382
H  -1.38633 -1.82641  4.05983
H  -1.43168  0.87772  3.98874
H  -3.80042 -3.09913 -1.22643

78
Int(A-E)2'
C  -0.34583 -0.64298  3.47660
C  -0.08907 -2.04339  3.36037
C   1.20778 -2.25719  2.75348
C   1.71123 -0.98824  2.36453
C   0.72024  0.02095  2.76839
Rh -0.19765 -1.11759  1.18687
H   0.85293  1.10019  2.68975
H   2.67542 -0.78114  1.90098
H   1.68629 -3.22376  2.59439
C  -0.15915 -0.00779 -0.38937
N   0.89646  0.63643 -1.02698
N  -1.27387  0.20303 -1.19769
C  -0.94997  0.84755 -2.49032
C   0.50442  1.31605 -2.28275
H  -1.04335  0.12364 -3.32361
H  -1.64032  1.68304 -2.69433
H   0.58150  2.41588 -2.17913
H   1.16754  1.00820 -3.10945
C  -2.64038  0.18556 -0.73707
C  -3.23905  1.40923 -0.32219
C  -3.39778 -1.01515 -0.77848
C  -4.60816  1.41226  0.00697
C  -4.76290 -0.95925 -0.43537
H  -5.07755  2.34741  0.33253
H  -5.35058 -1.88452 -0.45957
C  -5.37424  0.24345 -0.06104
H  -6.43961  0.26553  0.19168
C   2.29234  0.49862 -0.70972
C   2.97003  1.58342 -0.08608
C   2.99009 -0.68163 -1.09116
C   4.34792  1.45078  0.17672
C   4.36423 -0.76781 -0.79334
H   4.88429  2.27618  0.65696
H   4.91492 -1.67270 -1.07332
C   5.04122  0.28311 -0.16254
H   6.11096  0.19558  0.05610
C  -2.78666 -2.38704 -1.04797
C  -2.12696 -2.57151 -2.43059
C  -1.83899 -2.78633  0.10795
H  -1.62447 -3.86967  0.09985
H  -0.78058 -2.34747 -0.07109
H  -2.81511 -2.28340 -3.24334
H  -1.85191 -3.63054 -2.58009
H  -1.20856 -1.97071 -2.52086
C  -2.43208  2.69642 -0.14927
H  -1.40949  2.50875 -0.51879
C  -2.30190  3.04602  1.35194
C  -3.01825  3.87926 -0.95087
H  -3.10398  3.64395 -2.02600
H  -4.02575  4.15294 -0.59165
H  -2.37799  4.77247 -0.84588
H  -3.28974  3.25111  1.80091
H  -1.67600  3.94579  1.48841
H  -1.84151  2.20923  1.90288
C   2.32199 -1.82545 -1.85381
H   1.24256 -1.60352 -1.90654
C   2.46673 -3.17690 -1.12237
C   2.86937 -1.91424 -3.29825
H   2.74412 -0.96251 -3.84341
H   3.94658 -2.15783 -3.30349
H   2.34486 -2.70440 -3.86385
H   3.52484 -3.47729 -1.02111
H   1.95011 -3.97370 -1.68643
H   2.01795 -3.11308 -0.11683
C   2.25800  2.89076  0.26348
H   1.17195  2.69812  0.19456
C   2.62351  4.00275 -0.75078
C   2.56002  3.37712  1.69813
H   2.36182  2.59426  2.44784
H   3.61418  3.68605  1.81031
H   1.93663  4.25462  1.94248
H   3.70134  4.23829 -0.69673
H   2.06475  4.93031 -0.53412
H   2.40440  3.70435 -1.78976
H  -2.27854 -2.53405  1.08609
H  -0.74728 -2.83658  3.72291
H  -1.21289 -0.17558  3.94132
H  -3.63520 -3.09888 -1.00833

78
TS(A-E)3'
C   0.41805 -0.05939  3.12139
C  -0.26204 -1.21375  3.58891
C   0.48099 -2.37133  3.13418
C   1.68205 -1.94816  2.48926
C   1.60764 -0.51298  2.38838
Rh -0.13008 -1.12496  1.22500
H   2.38701  0.13461  1.98843
H   2.48234 -2.58491  2.11505
H   0.18550 -3.40853  3.30833
C  -0.16616 -0.02711 -0.36868
N   0.86495  0.62669 -1.04036
N  -1.30388  0.18866 -1.15125
C  -1.00841  0.82767 -2.45286
C   0.42940  1.34027 -2.25963
H  -1.08312  0.09169 -3.27817
H  -1.72558  1.63847 -2.66208
H   0.47015  2.43844 -2.11456
H   1.08588  1.08838 -3.11000
C  -2.67507  0.11682 -0.71447
C  -3.33318  1.31204 -0.31158
C  -3.38244 -1.11407 -0.78034
C  -4.71222  1.25836 -0.02734
C  -4.75827 -1.11637 -0.48267
H  -5.22922  2.17254  0.28536
H  -5.30638 -2.06495 -0.52657
C  -5.42862  0.06082 -0.12640
H  -6.50182  0.03999  0.09101
C   2.26781  0.56022 -0.74056
C   2.89151  1.67351 -0.11095
C   3.02407 -0.57157 -1.15271
C   4.27934  1.61808  0.12523
C   4.40580 -0.58354 -0.87767
H   4.77563  2.46637  0.60945
H   5.00329 -1.45039 -1.18140
C   5.03190  0.49620 -0.24304
H   6.10869  0.46757 -0.04428
C  -2.68570 -2.45115 -1.01815
C  -2.05274 -2.62353 -2.41536
C  -1.66814 -2.74587  0.13017
H  -1.93579 -3.63643  0.71912
H  -0.64263 -2.89305 -0.25532
H  -2.77836 -2.39663 -3.21525
H  -1.71423 -3.66599 -2.54933
H  -1.17655 -1.96866 -2.54114
C  -2.58533  2.63156 -0.12054
H  -1.54059  2.47568 -0.44064
C  -2.54020  3.01108  1.37816
C  -3.18001  3.77830 -0.96762
H  -3.20675  3.52484 -2.04171
H  -4.21343  4.01492 -0.65908
H  -2.58161  4.69831 -0.84816
H  -3.55501  3.18586  1.77703
H  -1.95623  3.93672  1.52629
H  -2.07497  2.20395  1.96763
C   2.40508 -1.73025 -1.93429
H   1.31534 -1.55989 -1.96798
C   2.62830 -3.09226 -1.24401
C   2.93583 -1.75333 -3.38761
H   2.75705 -0.79429 -3.90410
H   4.02339 -1.94400 -3.41296
H   2.44222 -2.55234 -3.96836
H   3.70188 -3.33663 -1.15536
H   2.15388 -3.90006 -1.82915
H   2.18377 -3.08360 -0.23486
C   2.10545  2.92276  0.29046
H   1.03363  2.69034  0.15895
C   2.46306  4.11742 -0.62631
C   2.31421  3.30733  1.77198
H   2.05258  2.47728  2.44768
H   3.36139  3.59172  1.97628
H   1.68223  4.17397  2.03334
H   3.52489  4.39820 -0.50923
H   1.85223  5.00178 -0.37304
H   2.30071  3.88119 -1.69175
H  -1.77740 -1.87255  0.89304
H  -1.20513 -1.23362  4.13541
H   0.13759  0.97745  3.30704
H  -3.48211 -3.21487 -0.94066

78
Int(A-E)2
C   0.50459 -0.12731  3.13116
C  -0.15492 -1.30449  3.56855
C   0.59025 -2.43939  3.06128
C   1.76839 -1.98030  2.40078
C   1.67568 -0.54310  2.35135
Rh -0.09348 -1.14691  1.21230
H   2.43825  0.12514  1.95362
H   2.56679 -2.59357  1.98566
H   0.31068 -3.48488  3.21029
C  -0.17269 -0.01374 -0.35988
N   0.84983  0.65226 -1.03621
N  -1.32344  0.24997 -1.10856
C  -1.04001  0.89475 -2.40853
C   0.38812  1.42406 -2.20899
H  -1.10109  0.15668 -3.23375
H  -1.76842  1.69544 -2.61698
H   0.40629  2.51326 -2.00305
H   1.03840  1.23308 -3.07939
C  -2.69748  0.08498 -0.71328
C  -3.43167  1.23525 -0.31140
C  -3.33672 -1.18071 -0.82481
C  -4.81415  1.10326 -0.07234
C  -4.71917 -1.26086 -0.57359
H  -5.38851  1.98228  0.24083
H  -5.21405 -2.23605 -0.65373
C  -5.46227 -0.12784 -0.21765
H  -6.53930 -0.20947 -0.03654
C   2.25439  0.61753 -0.73978
C   2.85047  1.73073 -0.08268
C   3.04093 -0.48025 -1.18584
C   4.24080  1.70871  0.14394
C   4.42393 -0.46080 -0.91750
H   4.71563  2.55750  0.64838
H   5.04359 -1.30214 -1.24743
C   5.02303  0.61904 -0.25781
H   6.10134  0.61603 -0.06532
C  -2.55827 -2.47563 -1.04245
C  -1.75648 -2.56708 -2.35749
C  -1.67605 -2.75710  0.21271
H  -2.15132 -3.47035  0.90486
H  -0.68251 -3.14905 -0.05895
H  -2.37880 -2.28991 -3.22554
H  -1.40751 -3.60358 -2.50856
H  -0.86869 -1.91722 -2.33717
C  -2.75823  2.58625 -0.07059
H  -1.70279  2.49359 -0.38016
C  -2.75265  2.91882  1.44000
C  -3.40042  3.72659 -0.89065
H  -3.40153  3.50453 -1.97197
H  -4.44780  3.90311 -0.58892
H  -2.85006  4.67103 -0.73611
H  -3.78060  3.02270  1.83002
H  -2.22379  3.87047  1.62576
H  -2.24933  2.12068  2.01024
C   2.45099 -1.63386 -1.99598
H   1.35755 -1.48998 -2.02209
C   2.71018 -3.00741 -1.34269
C   2.97706 -1.60422 -3.45079
H   2.77127 -0.63657 -3.94041
H   4.06910 -1.76595 -3.48507
H   2.50185 -2.39975 -4.05136
H   3.78981 -3.22595 -1.25957
H   2.25698 -3.81103 -1.94994
H   2.26479 -3.03804 -0.33445
C   2.03340  2.94536  0.36188
H   0.96699  2.68755  0.23433
C   2.35007  4.17666 -0.52105
C   2.24578  3.29298  1.85212
H   2.01704  2.43615  2.50572
H   3.28573  3.60393  2.05455
H   1.59012  4.13169  2.14446
H   3.40456  4.48322 -0.40242
H   1.71695  5.03552 -0.23665
H   2.18668  3.96884 -1.59218
H  -1.71619 -1.76608  0.85560
H  -1.08455 -1.35309  4.13615
H   0.21478  0.89915  3.35622
H  -3.31791 -3.27900 -1.08700

78
TS(A-E)3
C   0.65417 -0.37160  3.17800
C   0.05489 -1.62790  3.46291
C   0.83549 -2.65201  2.80336
C   1.95882 -2.04679  2.16602
C   1.80227 -0.62494  2.31742
Rh -0.03508 -1.21301  1.16062
H   2.51020  0.12567  1.97015
H   2.76475 -2.55564  1.63958
H   0.61388 -3.72115  2.82971
C  -0.18812  0.01562 -0.34327
N   0.81519  0.71024 -1.02069
N  -1.36394  0.35774 -1.01474
C  -1.11700  1.05080 -2.29647
C   0.30941  1.57734 -2.10514
H  -1.18902  0.33714 -3.14220
H  -1.85359  1.85287 -2.46355
H   0.32153  2.64369 -1.80276
H   0.93161  1.47214 -3.00978
C  -2.72217  0.02812 -0.67958
C  -3.59107  1.08557 -0.29090
C  -3.21308 -1.29902 -0.82398
C  -4.95766  0.79954 -0.10102
C  -4.58486 -1.53367 -0.61429
H  -5.63510  1.60654  0.19998
H  -4.96480 -2.55687 -0.71938
C  -5.46032 -0.49421 -0.27448
H  -6.52664 -0.69667 -0.12824
C   2.21814  0.74658 -0.71168
C   2.73848  1.83700  0.04230
C   3.07655 -0.25271 -1.24641
C   4.12611  1.88194  0.28121
C   4.45394 -0.17148 -0.96041
H   4.54361  2.71299  0.86023
H   5.12750 -0.93996 -1.35597
C   4.97851  0.88100 -0.20138
H   6.05331  0.92861  0.00427
C  -2.29339 -2.49472 -1.05039
C  -1.44537 -2.45598 -2.33822
C  -1.44008 -2.74171  0.22607
H  -2.02826 -3.31189  0.96673
H  -0.54705 -3.33990 -0.01784
H  -2.06243 -2.19919 -3.21639
H  -1.00139 -3.45081 -2.51677
H  -0.61706 -1.73636 -2.26117
C  -3.07966  2.49919 -0.01072
H  -2.00218  2.51684 -0.25032
C  -3.20826  2.83144  1.49441
C  -3.78545  3.56688 -0.87576
H  -3.69392  3.34934 -1.95417
H  -4.86317  3.62708 -0.64288
H  -3.35161  4.56497 -0.69025
H  -4.26467  2.83124  1.81595
H  -2.79234  3.83225  1.70697
H  -2.66670  2.09159  2.10642
C   2.56678 -1.35996 -2.16734
H   1.46979 -1.25995 -2.21967
C   2.86986 -2.77099 -1.62172
C   3.13270 -1.18547 -3.59667
H   2.89861 -0.18900 -4.00963
H   4.23118 -1.29932 -3.61047
H   2.70922 -1.94602 -4.27598
H   3.95566 -2.94473 -1.51543
H   2.47798 -3.53984 -2.31087
H   2.39332 -2.91004 -0.63762
C   1.84862  2.96291  0.57432
H   0.79892  2.65604  0.42110
C   2.09811  4.27584 -0.20758
C   2.03447  3.20980  2.08806
H   1.85205  2.29580  2.67453
H   3.05349  3.56483  2.32188
H   1.32968  3.98543  2.43496
H   3.13135  4.63350 -0.05133
H   1.41246  5.07086  0.13461
H   1.95741  4.14426 -1.29388
H  -1.58826 -1.57077  0.89775
H  -0.84962 -1.79384  4.04902
H   0.31829  0.60088  3.53738
H  -2.96318 -3.37155 -1.15448

78
E
C   0.73270 -0.69512  3.30395
C   0.23176 -2.04671  3.25145
C   1.09461 -2.79043  2.37947
C   2.12774 -1.92401  1.90055
C   1.88890 -0.62540  2.46234
Rh -0.04761 -1.16231  1.16391
H   2.50782  0.25418  2.29309
H   2.95943 -2.19836  1.25403
H   0.97427 -3.84425  2.12263
C  -0.20544  0.05321 -0.36158
N   0.79883  0.70772 -1.06470
N  -1.38852  0.42842 -0.97415
C  -1.17914  1.15424 -2.24530
C   0.28401  1.60084 -2.12585
H  -1.33971  0.47094 -3.10168
H  -1.87943  1.99874 -2.34558
H   0.37303  2.66215 -1.82286
H   0.85440  1.46441 -3.06027
C  -2.70481 -0.06476 -0.67721
C  -3.70650  0.87257 -0.30670
C  -3.00010 -1.44706 -0.81275
C  -5.02188  0.40436 -0.11687
C  -4.32657 -1.86351 -0.59438
H  -5.80601  1.11468  0.16838
H  -4.56309 -2.92975 -0.69065
C  -5.33722 -0.95041 -0.26501
H  -6.36490 -1.29718 -0.11265
C   2.17484  0.84483 -0.66771
C   2.55259  1.91634  0.19067
C   3.14242 -0.03820 -1.21781
C   3.91358  2.04467  0.53102
C   4.48826  0.12616 -0.83340
H   4.22591  2.86110  1.19159
H   5.24722 -0.55203 -1.23908
C   4.87331  1.15018  0.03971
H   5.92489  1.26307  0.32453
C  -1.93806 -2.49880 -1.10051
C  -1.17390 -2.31651 -2.43107
C  -1.00089 -2.72162  0.11238
H  -1.58206 -3.23450  0.90105
H  -0.19292 -3.40786 -0.20877
H  -1.86179 -2.11022 -3.26992
H  -0.62672 -3.24594 -2.66697
H  -0.42788 -1.50913 -2.37944
C  -3.39295  2.34628 -0.04348
H  -2.31349  2.49524 -0.22240
C  -3.65105  2.70689  1.43805
C  -4.17685  3.28882 -0.98431
H  -3.99091  3.05714 -2.04759
H  -5.26513  3.20566 -0.81688
H  -3.89351  4.34131 -0.80790
H  -4.71744  2.59223  1.70000
H  -3.36834  3.75608  1.63586
H  -3.06642  2.05637  2.10901
C   2.77830 -1.09684 -2.25840
H   1.68146 -1.07646 -2.37364
C   3.16736 -2.52586 -1.82478
C   3.40871 -0.74903 -3.62824
H   3.12118  0.26201 -3.96465
H   4.51172 -0.78076 -3.58183
H   3.08493 -1.47160 -4.39766
H   4.25501 -2.62122 -1.65687
H   2.88932 -3.25153 -2.60899
H   2.64625 -2.80877 -0.89645
C   1.55023  2.95399  0.70535
H   0.53838  2.61494  0.42340
C   1.80861  4.32957  0.04232
C   1.55889  3.09845  2.24302
H   1.29697  2.14920  2.73475
H   2.54454  3.42403  2.61925
H   0.82042  3.85747  2.55476
H   2.79487  4.72917  0.33755
H   1.04312  5.06160  0.35396
H   1.79715  4.26712 -1.05941
H  -1.51242 -0.72479  1.40731
H  -0.62797 -2.43745  3.79546
H   0.31436  0.11772  3.89803
H  -2.50496 -3.44638 -1.22612

78
TS(A-E)3exo
C   0.00976 -0.46602  2.90747
C  -1.05167 -1.42823  3.05915
C  -0.47366 -2.70668  2.79215
C   0.96069 -2.56003  2.63922
C   1.27197 -1.18035  2.71465
Rh -0.13857 -1.35806  0.89436
H   2.26062 -0.72841  2.64031
H   1.66688 -3.37298  2.46683
H  -1.01111 -3.65698  2.77394
C  -0.03827  0.06833 -0.40927
N   1.04080  0.70816 -0.98701
N  -1.14447  0.42986 -1.15908
C  -0.77418  1.10002 -2.42593
C   0.65526  1.58378 -2.11846
H  -0.79134  0.36845 -3.25900
H  -1.46258  1.92037 -2.67849
H   0.68305  2.65075 -1.81801
H   1.34438  1.44811 -2.96783
C  -2.50462  0.28952 -0.71018
C  -3.22268  1.48210 -0.39224
C  -3.10955 -0.98578 -0.54111
C  -4.56313  1.38060  0.02427
C  -4.44407 -1.02471 -0.08017
H  -5.12055  2.29377  0.26074
H  -4.91288 -2.00417  0.07182
C  -5.17721  0.13479  0.18373
H  -6.21427  0.06685  0.52903
C   2.40797  0.64915 -0.54099
C   2.88847  1.63980  0.35902
C   3.27008 -0.35128 -1.06585
C   4.24556  1.59721  0.73436
C   4.61681 -0.35231 -0.65367
H   4.63415  2.35278  1.42585
H   5.29444 -1.11966 -1.04401
C   5.10483  0.60954  0.23842
H   6.15656  0.59254  0.54402
C  -2.50433 -2.36272 -0.84126
C  -3.18691 -2.95682 -2.11022
C  -0.97749 -2.51435 -1.01426
H  -0.79717 -3.59894 -1.14744
H  -0.66890 -2.03048 -1.95904
H  -4.28551 -2.97238 -2.01946
H  -2.84358 -3.99132 -2.28708
H  -2.93378 -2.35593 -3.00216
C  -2.57832  2.87162 -0.40333
H  -1.51464  2.75555 -0.67122
C  -2.60296  3.50710  1.00681
C  -3.23795  3.81238 -1.43742
H  -3.21265  3.38885 -2.45666
H  -4.29772  3.99555 -1.18745
H  -2.72720  4.79106 -1.45943
H  -3.63538  3.68858  1.35218
H  -2.07755  4.47847  1.00118
H  -2.11251  2.85102  1.74455
C   2.79507 -1.39643 -2.07316
H   1.70812 -1.25567 -2.20370
C   3.01360 -2.83407 -1.55326
C   3.47282 -1.19476 -3.44878
H   3.29974 -0.17924 -3.84540
H   4.56544 -1.34115 -3.38231
H   3.08277 -1.92059 -4.18388
H   4.08608 -3.05628 -1.41083
H   2.61685 -3.56887 -2.27619
H   2.49788 -2.97557 -0.58859
C   1.99410  2.75724  0.89702
H   0.95234  2.50740  0.62861
C   2.35238  4.11372  0.24287
C   2.05735  2.87567  2.43571
H   1.82617  1.91596  2.92456
H   3.05639  3.19660  2.77937
H   1.33236  3.62846  2.79113
H   3.38299  4.41400  0.50274
H   1.67165  4.90920  0.59371
H   2.29075  4.06946 -0.85794
H   0.13244 -2.35211 -0.38055
H  -2.09935 -1.21405  3.26584
H  -0.08679  0.60985  3.05969
H  -2.79341 -3.00039  0.01507

78
Eexo
C   0.12554 -0.67977  3.49343
C  -0.89885  0.21300  3.04773
C  -2.01869 -0.56788  2.58098
C  -1.66381 -1.94367  2.72148
C  -0.34065 -2.02878  3.27644
Rh -0.10785 -1.03521  1.22300
H   0.19280 -2.94275  3.53613
H  -2.28872 -2.79364  2.44353
H  -2.96051 -0.18060  2.19407
C   0.08148  0.06734 -0.37201
N   1.22561  0.46373 -1.02894
N  -0.97294  0.39236 -1.19563
C  -0.53029  0.81251 -2.54481
C   0.93431  1.19252 -2.28477
H  -0.62389 -0.03671 -3.25049
H  -1.13186  1.64999 -2.93178
H   1.06348  2.28291 -2.13319
H   1.61450  0.87414 -3.09151
C  -2.35044  0.06846 -0.94242
C  -3.27482  1.14902 -0.86697
C  -2.77318 -1.27923 -0.78307
C  -4.63983  0.85812 -0.68149
C  -4.15059 -1.50607 -0.57790
H  -5.36129  1.68095 -0.62769
H  -4.49244 -2.54003 -0.44865
C  -5.08152 -0.46181 -0.54140
H  -6.14483 -0.67608 -0.38957
C   2.55733  0.54065 -0.48131
C   2.91178  1.62979  0.36047
C   3.51581 -0.42916 -0.87954
C   4.24157  1.70829  0.81756
C   4.83147 -0.30364 -0.39355
H   4.53379  2.53816  1.47040
H   5.58112 -1.04853 -0.68249
C   5.19549  0.75198  0.44991
H   6.22411  0.83276  0.81756
C  -1.88489 -2.52994 -0.84819
C  -1.87653 -3.08931 -2.29646
C  -0.44103 -2.46363 -0.28310
H  -0.19342 -3.44759  0.15489
H   0.27152 -2.31287 -1.11484
H  -2.89749 -3.25601 -2.68262
H  -1.33098 -4.04853 -2.33218
H  -1.36639 -2.38868 -2.98242
C  -2.83388  2.61313 -0.93327
H  -1.73330  2.62911 -1.01829
C  -3.18963  3.36554  0.36978
C  -3.42623  3.33961 -2.16258
H  -3.16697  2.82938 -3.10650
H  -4.52818  3.38235 -2.10642
H  -3.05508  4.37788 -2.22004
H  -4.28149  3.41158  0.52562
H  -2.81419  4.40331  0.33134
H  -2.74519  2.86979  1.24846
C   3.16586 -1.59207 -1.80581
H   2.09296 -1.50416 -2.05173
C   3.36388 -2.95341 -1.10251
C   3.96643 -1.52737 -3.12672
H   3.81578 -0.56731 -3.65043
H   5.05035 -1.63837 -2.94662
H   3.65747 -2.34064 -3.80651
H   4.42211 -3.11613 -0.83133
H   3.05830 -3.77901 -1.76895
H   2.76066 -3.00739 -0.18137
C   1.91986  2.72250  0.75928
H   0.92169  2.42262  0.39586
C   2.28691  4.07443  0.10219
C   1.81656  2.87355  2.29259
H   1.55032  1.91320  2.76124
H   2.76861  3.21880  2.73266
H   1.04395  3.61801  2.55393
H   3.27024  4.43263  0.45486
H   1.53866  4.84614  0.35479
H   2.34085  3.99573 -0.99745
H   1.38589 -1.37500  0.95722
H  -0.85210  1.30198  3.08090
H   1.08694 -0.39771  3.92276
H  -2.42946 -3.27012 -0.22987

84
A1(ind)
C   0.30269  1.03151 -2.40169
C  -0.99272  0.58462 -2.87042
C  -1.96685  1.51950 -2.39657
C  -1.27109  2.69073 -1.87086
C   0.14629  2.39450 -1.87515
Rh -0.85983  0.42827 -0.66875
H   1.26375  0.57235 -2.63822
H  -3.04442  1.44527 -2.54963
H  -1.19374 -0.31342 -3.45563
C   0.22528 -0.78523  0.41738
N   1.45193 -1.17852  0.88034
N  -0.72256 -1.53887  1.06987
C  -0.18049 -2.23760  2.25163
C   1.31634 -2.30141  1.85256
H  -0.33419 -1.65233  3.18052
H  -0.62502 -3.23737  2.38646
H   1.56567 -3.26357  1.36376
H   1.99679 -2.15882  2.70765
C  -2.00075 -0.91211  0.78233
C  -3.08467 -1.70261  0.25842
C  -2.16514  0.48626  1.18341
C  -4.31115 -1.07466  0.05196
C  -3.45315  1.05814  0.86855
H  -5.15040 -1.64906 -0.35539
H  -3.63077  2.10621  1.13299
C  -4.48388  0.30766  0.32482
H  -5.45190  0.77965  0.12295
C   2.72148 -0.84950  0.28793
C   3.16371 -1.56107 -0.86178
C   3.51959  0.15753  0.89276
C   4.41633 -1.21999 -1.40810
C   4.76492  0.45782  0.30650
H   4.77731 -1.75351 -2.29422
H   5.39400  1.23460  0.75485
C   5.21020 -0.21830 -0.83540
H   6.18077  0.03133 -1.27744
C  -1.38989  1.10308  2.36728
H  -0.41214  0.59415  2.43218
C  -2.15026  0.84541  3.69162
C  -1.09974  2.60482  2.18837
H  -0.54220  2.79303  1.25685
H  -2.02866  3.20076  2.15247
H  -0.50689  2.98133  3.04046
H  -3.12983  1.35517  3.68711
H  -1.57493  1.22562  4.55467
H  -2.33931 -0.23066  3.85165
C  -2.88501 -3.18390 -0.05341
H  -1.80010 -3.38196  0.02316
C  -3.32064 -3.54556 -1.48978
C  -3.61015 -4.07491  0.98254
H  -3.27956 -3.85418  2.01223
H  -4.70176 -3.91204  0.94503
H  -3.42132 -5.14483  0.78321
H  -4.40651 -3.40624 -1.63350
H  -3.09266 -4.60405 -1.70743
H  -2.79750 -2.91783 -2.22965
C   3.08057  0.89144  2.15883
H   2.05351  0.55859  2.38989
C   3.03580  2.42199  1.96006
C   3.98579  0.51712  3.35617
H   4.00583 -0.57286  3.52911
H   5.02712  0.84374  3.18675
H   3.62833  1.00462  4.28003
H   4.03656  2.83114  1.73367
H   2.67857  2.91583  2.88053
H   2.35733  2.69905  1.13707
C   2.35741 -2.70686 -1.47752
H   1.36376 -2.71905 -0.99726
C   3.04589 -4.06543 -1.19963
C   2.12067 -2.52475 -2.99236
H   1.58679 -1.58479 -3.20349
H   3.06859 -2.51557 -3.55836
H   1.51124 -3.35770 -3.38392
H   4.03423 -4.11517 -1.68992
H   2.43456 -4.89833 -1.58898
H   3.20576 -4.23154 -0.12036
C  -1.72393  3.94475 -1.40468
C  -0.78190  4.89429 -0.98624
H  -1.12213  5.88032 -0.65126
C   0.60396  4.60717 -1.00004
H   1.31630  5.37368 -0.67650
C   1.07625  3.35881 -1.43130
H   2.14943  3.13927 -1.44565
H  -2.79412  4.17926 -1.39544

84
TS(A-B)(ind)
C   0.98694  3.06059 -1.81633
C   2.00146  2.08775 -1.48263
C   1.51511  0.78206 -1.96806
C   0.35188  1.02738 -2.82062
C  -0.06741  2.36931 -2.56526
Rh -0.21934  0.92556 -0.75938
H  -0.93414  2.85776 -3.01501
H  -0.10197  0.32892 -3.52538
H   2.12501 -0.12365 -1.98070
C  -0.33193 -0.63253  0.39485
N   0.49455 -1.63554  0.85089
N  -1.56884 -0.86362  0.98134
C  -1.54449 -1.93511  1.99721
C  -0.21842 -2.64788  1.66405
H  -1.54075 -1.51073  3.02184
H  -2.41873 -2.60060  1.91144
H  -0.37971 -3.57558  1.07923
H   0.36360 -2.90779  2.56384
C  -2.71764 -0.05305  0.68138
C  -3.82851 -0.66818  0.03762
C  -2.73535  1.34033  1.01200
C  -4.97837  0.10549 -0.20843
C  -3.90423  2.07000  0.71216
H  -5.84255 -0.36007 -0.69519
H  -3.94333  3.13570  0.95175
C  -5.02117  1.46228  0.12638
H  -5.92017  2.05296 -0.07962
C   1.87092 -1.82523  0.48439
C   2.19216 -2.60579 -0.66022
C   2.88236 -1.26968  1.31316
C   3.55265 -2.78839 -0.97682
C   4.22738 -1.47840  0.94898
H   3.82376 -3.38420 -1.85525
H   5.02269 -1.05341  1.57126
C   4.56313 -2.22460 -0.18716
H   5.61484 -2.37535 -0.45357
C  -1.56132  2.03747  1.71773
C  -1.46344  1.60805  3.19949
C  -1.58600  3.57280  1.61641
H  -1.67634  3.91284  0.57205
H  -2.41195  4.01292  2.20447
H  -0.64368  3.98045  2.01787
H  -2.38408  1.89112  3.74169
H  -0.60960  2.10661  3.68974
H  -1.32863  0.52083  3.30786
C  -3.79434 -2.11788 -0.44874
H  -2.78723 -2.51741 -0.23869
C  -3.98913 -2.19536 -1.98088
C  -4.83277 -2.99850  0.28310
H  -4.69457 -2.97500  1.37812
H  -5.86153 -2.65481  0.07580
H  -4.75936 -4.04854 -0.05003
H  -4.98859 -1.83565 -2.28156
H  -3.89266 -3.23922 -2.32802
H  -3.23671 -1.58310 -2.50446
C   2.55202 -0.50481  2.59443
H   1.45480 -0.39193  2.63402
C   3.16063  0.91331  2.61006
C   2.99625 -1.30787  3.84039
H   2.54706 -2.31606  3.86084
H   4.09316 -1.43505  3.86209
H   2.70199 -0.78238  4.76581
H   4.26487  0.88142  2.59517
H   2.86110  1.44572  3.53004
H   2.82428  1.50234  1.74169
C   1.11562 -3.27992 -1.51284
H   0.13893 -2.87412 -1.19615
C   1.11083 -4.80929 -1.27183
C   1.26502 -2.97753 -3.01973
H   1.24277 -1.89420 -3.21748
H   2.20918 -3.37967 -3.42729
H   0.43914 -3.44490 -3.58371
H   2.06325 -5.26212 -1.60002
H   0.29574 -5.29134 -1.83973
H   0.97969 -5.05722 -0.20452
H  -0.60331  1.70840  1.22222
C   1.14114  4.39853 -1.40722
H   0.37649  5.14665 -1.64511
C   2.31495  4.77041 -0.72313
C   3.16685  2.47583 -0.80397
H   2.45651  5.81626 -0.42843
H   3.94375  1.73933 -0.57177
C   3.31991  3.82681 -0.43243
H   4.23081  4.14732  0.08448

84
B1(ind)
C  -1.61137 -2.85361 -1.66807
C  -2.25655 -1.55874 -1.63559
C  -1.29878 -0.59380 -2.20617
C  -0.20136 -1.34865 -2.79919
C  -0.31212 -2.68600 -2.31806
Rh  0.03570 -1.10868 -0.63995
H   0.38875 -3.49501 -2.53369
H   0.57098 -0.96191 -3.46498
H  -1.54393  0.44448 -2.43314
C   0.46026  0.51165  0.33965
N  -0.25738  1.61154  0.76636
N   1.74809  0.68796  0.84332
C   1.80783  1.74802  1.87290
C   0.56356  2.58103  1.52905
H   1.74140  1.30729  2.88935
H   2.74201  2.32618  1.81534
H   0.81435  3.46232  0.90571
H   0.02133  2.93223  2.42201
C   2.87362 -0.13930  0.51670
C   4.01671  0.46910 -0.06864
C   2.82600 -1.55073  0.73508
C   5.14375 -0.33310 -0.34329
C   3.97122 -2.30785  0.41722
H   6.03416  0.12896 -0.78373
H   3.96189 -3.38840  0.58087
C   5.12723 -1.70795 -0.09962
H   6.00698 -2.32008 -0.32503
C  -1.66267  1.84049  0.56746
C  -2.08577  2.72493 -0.46401
C  -2.59399  1.24078  1.45809
C  -3.46577  2.96686 -0.60708
C  -3.96322  1.51201  1.26676
H  -3.81335  3.64395 -1.39481
H  -4.69707  1.05229  1.93783
C  -4.39996  2.36178  0.24362
H  -5.46919  2.56149  0.11419
C   1.62268 -2.24576  1.37527
C   1.52279 -1.90274  2.88115
C   1.58241 -3.77135  1.17918
H   1.71154 -4.04903  0.12121
H   2.36275 -4.27729  1.77649
H   0.60676 -4.15950  1.51499
H   2.42626 -2.26269  3.40553
H   0.64136 -2.38820  3.33384
H   1.44144 -0.81799  3.04953
C   4.04645  1.93912 -0.49469
H   3.05435  2.37356 -0.28340
C   4.26103  2.06821 -2.02116
C   5.11163  2.75006  0.27787
H   4.96399  2.69121  1.37043
H   6.12759  2.37310  0.06586
H   5.08365  3.81406 -0.01569
H   5.24704  1.67757 -2.32693
H   4.21190  3.12789 -2.32821
H   3.49005  1.50977 -2.57705
C  -2.15858  0.36275  2.63072
H  -1.06050  0.26597  2.58132
C  -2.74507 -1.06178  2.54037
C  -2.51697  1.02744  3.98089
H  -2.07946  2.03702  4.07030
H  -3.61004  1.12890  4.10107
H  -2.14518  0.41692  4.82248
H  -3.84799 -1.05014  2.59382
H  -2.37961 -1.67775  3.38146
H  -2.45617 -1.54662  1.59373
C  -1.08757  3.45923 -1.36222
H  -0.10609  2.96828 -1.23470
C  -0.95543  4.93959 -0.92467
C  -1.44609  3.39344 -2.86283
H  -1.54318  2.35536 -3.21956
H  -2.39485  3.91410 -3.08095
H  -0.65921  3.88442 -3.46126
H  -1.91184  5.47333 -1.06693
H  -0.18707  5.45840 -1.52463
H  -0.68273  5.03406  0.13994
H   0.61796 -1.85813  0.96696
C  -2.26683 -3.97778 -1.12391
H  -1.78458 -4.96178 -1.13146
C  -3.56874 -3.82341 -0.61698
C  -3.55691 -1.42337 -1.11915
H  -4.10031 -4.69712 -0.22386
H  -4.04677 -0.44442 -1.09913
C  -4.21015 -2.56611 -0.62346
H  -5.23048 -2.47955 -0.23456

84
B2(ind)
C  -3.15645 -3.28635  2.40452
C  -2.39521 -2.54796  3.33304
C  -1.08123 -2.14573  3.03009
C  -0.52633 -2.50919  1.79076
C  -1.29726 -3.28876  0.84877
C  -2.62149 -3.65346  1.15625
C  -0.45545 -3.51980 -0.32938
C   0.86114 -3.03472 -0.06079
C   0.77778 -2.22960  1.15078
Rh -0.26637 -1.21207 -0.38988
C  -1.66159 -0.33643 -2.61777
C  -2.33198 -1.57747 -3.23335
C   0.27253  0.66491 -0.34341
N   1.49188  1.29264 -0.21260
C   1.41328  2.76137 -0.39168
C   0.02081  2.93923 -1.02252
N  -0.63615  1.66313 -0.66053
C   2.74218  0.65256  0.09487
C   3.21203  0.64818  1.43741
C   4.45314  0.03784  1.70490
C   5.20757 -0.54967  0.68178
C   4.73945 -0.51505 -0.63706
C   3.51129  0.09432 -0.96155
C  -2.05122  1.44840 -0.77032
C  -2.91985  2.18790  0.07574
C  -4.31095  2.00477 -0.06111
C  -4.82917  1.07356 -0.96388
C  -3.95930  0.30310 -1.74608
C  -2.56085  0.46794 -1.67683
C  -2.40706  3.11010  1.18424
C  -2.80772  4.58401  0.94769
C   2.43782  1.32320  2.57139
C   2.26475  0.41683  3.80933
C   3.07644  0.17702 -2.42442
C   4.07020  1.02908 -3.24856
C  -1.09359  0.56546 -3.74089
C  -2.88676  2.62521  2.57251
C   2.88585 -1.21979 -3.05318
C   3.12106  2.65144  2.98047
H   1.63686 -1.78717  1.65822
H   1.76229 -3.23829 -0.63994
H  -0.74296 -4.13265 -1.18615
H   0.07534  3.04778 -2.12506
H  -0.52219  3.80940 -0.62391
H   1.49795  3.28082  0.58318
H   2.22749  3.11890 -1.04343
H  -4.99151  2.57837  0.57754
H  -4.37878 -0.43757 -2.43123
H  -5.91169  0.93234 -1.05097
H   4.83315  0.02249  2.73212
H   5.34258 -0.96043 -1.43610
H   6.16666 -1.02604  0.91186
H  -2.78734 -2.21830 -2.46193
H  -3.10955 -1.29833 -3.96769
H  -1.57485 -2.17511 -3.76765
H  -1.92189  0.97937 -4.34383
H  -0.43355 -0.01443 -4.40880
H  -0.51364  1.40893 -3.33606
H  -1.30540  3.04496  1.19633
H  -2.45027  4.95817 -0.02768
H  -3.90544  4.70273  0.95989
H  -2.39385  5.23456  1.73799
H  -3.98483  2.68631  2.66601
H  -2.44902  3.25137  3.37000
H  -2.59138  1.57821  2.74925
H   2.09371  0.67867 -2.44853
H   4.19679  2.03831 -2.81980
H   5.06862  0.55886 -3.28732
H   3.71426  1.14014 -4.28785
H   3.82010 -1.80874 -3.02945
H   2.57923 -1.12586 -4.11026
H   2.10114 -1.77335 -2.51032
H   1.42698  1.55363  2.19059
H   1.77207 -0.53380  3.55044
H   3.23340  0.17898  4.28273
H   1.64599  0.92601  4.56847
H   4.12782  2.46166  3.39302
H   2.53182  3.17189  3.75584
H   3.24157  3.33522  2.12299
H  -0.69076 -0.73295 -2.12151
H  -0.49786 -1.56405  3.75252
H  -2.83104 -2.28658  4.30342
H  -3.21809 -4.23618  0.44526
H  -4.17660 -3.59014  2.66381

84
TS(B2-C)(ind)
C  -3.55872 -2.50900  2.53255
C  -2.95283 -1.50943  3.32762
C  -1.59428 -1.19442  3.17834
C  -0.82713 -1.90699  2.23344
C  -1.44623 -2.93687  1.42444
C  -2.82018 -3.21989  1.57574
C  -0.41552 -3.47981  0.54237
C   0.84721 -2.91165  0.91366
C   0.58573 -1.82946  1.83043
Rh -0.20341 -1.28925 -0.14985
C  -1.37227 -1.08602 -2.15124
C  -1.99036 -2.45287 -2.49360
C   0.32276  0.57934 -0.47894
N   1.55519  1.18437 -0.51428
C   1.49513  2.57558 -1.02484
C   0.09216  2.62719 -1.65491
N  -0.57969  1.49776 -0.97246
C   2.77307  0.65288  0.04247
C   3.15021  1.01619  1.36581
C   4.36094  0.50568  1.87337
C   5.17515 -0.33321  1.10278
C   4.79680 -0.66203 -0.20396
C   3.60053 -0.17269 -0.76476
C  -1.97805  1.19768 -1.07681
C  -2.92698  2.12518 -0.57965
C  -4.29656  1.79918 -0.67333
C  -4.70368  0.55644 -1.16290
C  -3.75050 -0.38015 -1.58271
C  -2.36694 -0.09083 -1.56807
C  -2.53006  3.42496  0.12571
C  -2.90753  4.67198 -0.70664
C   2.32145  1.97767  2.22216
C   2.03718  1.44011  3.64175
C   3.26239 -0.50118 -2.21809
C   4.27083  0.16968 -3.18072
C  -0.74836 -0.49924 -3.44858
C  -3.14215  3.50905  1.54347
C   3.18471 -2.02218 -2.46962
C   3.01930  3.35755  2.31503
H   1.35228 -1.23658  2.32937
H   1.82862 -3.22675  0.55861
H  -0.55683 -4.31748 -0.14269
H   0.12138  2.44470 -2.74849
H  -0.41796  3.58579 -1.48423
H   1.60397  3.30197 -0.19656
H   2.30188  2.75835 -1.75323
H  -5.04431  2.51511 -0.31599
H  -4.09260 -1.34983 -1.94991
H  -5.76897  0.30616 -1.21237
H   4.67033  0.77177  2.88988
H   5.44551 -1.30584 -0.80803
H   6.11016 -0.72343  1.51890
H  -2.50446 -2.90068 -1.62914
H  -2.71208 -2.37080 -3.33091
H  -1.19742 -3.15071 -2.81077
H  -1.55135 -0.26798 -4.17409
H  -0.05987 -1.22385 -3.91905
H  -0.18301  0.42649 -3.26409
H  -1.43527  3.41367  0.26659
H  -2.44980  4.65245 -1.71116
H  -4.00091  4.72941 -0.84935
H  -2.58689  5.59898 -0.19922
H  -4.24288  3.57902  1.51009
H  -2.76897  4.40600  2.06881
H  -2.87996  2.62098  2.14136
H   2.26152 -0.08577 -2.42530
H   4.31461  1.26236 -3.03048
H   5.29131 -0.22543 -3.03166
H   3.98871 -0.02056 -4.23111
H   4.15003 -2.52065 -2.27044
H   2.92156 -2.22183 -3.52353
H   2.41240 -2.47691 -1.82731
H   1.34421  2.11299  1.72606
H   1.51184  0.47252  3.61401
H   2.96555  1.30586  4.22368
H   1.40376  2.15423  4.19604
H   3.98548  3.27048  2.84272
H   2.39371  4.07540  2.87399
H   3.22820  3.78467  1.31940
H  -0.03053 -1.48110 -1.71587
H  -1.13083 -0.41782  3.79708
H  -3.55310 -0.97704  4.07325
H  -3.29662 -3.99976  0.97088
H  -4.62057 -2.73799  2.67410

84
C(ind)
C  -3.80600 -1.79602  2.29731
C  -3.19420 -0.75660  3.04773
C  -1.80604 -0.62171  3.09359
C  -0.99808 -1.55130  2.38898
C  -1.62590 -2.61622  1.61876
C  -3.03967 -2.71725  1.58280
C  -0.56546 -3.40235  1.01032
C   0.68837 -2.89461  1.50154
C   0.44508 -1.71602  2.27078
Rh -0.08077 -1.38172  0.02675
C  -1.18238 -1.40288 -1.82767
C  -1.72900 -2.82403 -2.05188
C   0.34175  0.46723 -0.50401
N   1.56361  1.07793 -0.64567
C   1.45785  2.41830 -1.27082
C   0.02535  2.40059 -1.82570
N  -0.60156  1.32944 -1.01333
C   2.78829  0.68099  0.00788
C   3.07763  1.18505  1.30780
C   4.29207  0.80281  1.91019
C   5.19831 -0.03661  1.25146
C   4.91115 -0.49314 -0.03971
C   3.71249 -0.14109 -0.69085
C  -1.97826  0.95702 -1.18842
C  -2.99022  1.90317 -0.89186
C  -4.33164  1.53797 -1.13129
C  -4.65639  0.25455 -1.57662
C  -3.64476 -0.69450 -1.77917
C  -2.28022 -0.37817 -1.60015
C  -2.70020  3.26012 -0.24463
C  -3.05403  4.44075 -1.17733
C   2.16683  2.18139  2.03209
C   1.84523  1.77678  3.48680
C   3.47542 -0.59567 -2.13021
C   4.38870  0.18933 -3.10269
C  -0.35376 -1.04617 -3.08674
C  -3.43335  3.39451  1.11078
C   3.66599 -2.11612 -2.31517
C   2.80082  3.59555  2.01604
H   1.20650 -1.12877  2.78165
H   1.66955 -3.32783  1.30354
H  -0.70048 -4.31869  0.43610
H  -0.00425  2.11377 -2.89582
H  -0.48847  3.36588 -1.71410
H   1.60017  3.21328 -0.51484
H   2.22325  2.54482 -2.05377
H  -5.12838  2.26239 -0.92995
H  -3.91986 -1.70072 -2.10419
H  -5.70302 -0.01867 -1.75044
H   4.53388  1.17667  2.91097
H   5.63388 -1.13107 -0.55958
H   6.13549 -0.32362  1.74032
H  -2.38598 -3.15799 -1.23312
H  -2.30458 -2.89571 -3.00106
H  -0.89179 -3.53690 -2.12846
H  -1.00441 -1.04195 -3.98622
H   0.43846 -1.79698 -3.24992
H   0.13419 -0.06025 -3.03412
H  -1.62101  3.30391 -0.01513
H  -2.51518  4.38366 -2.13922
H  -4.13334  4.44649 -1.40995
H  -2.80971  5.40720 -0.70210
H  -4.52906  3.40694  0.97960
H  -3.14697  4.33617  1.61199
H  -3.18466  2.55311  1.77813
H   2.42711 -0.36204 -2.38131
H   4.24374  1.27968 -3.01070
H   5.45465 -0.01965 -2.90256
H   4.17937 -0.09659 -4.14835
H   4.70817 -2.42784 -2.12457
H   3.42144 -2.40597 -3.35190
H   3.00756 -2.68247 -1.63582
H   1.20622  2.22256  1.48943
H   1.35133  0.79444  3.53515
H   2.75374  1.73317  4.11217
H   1.16892  2.51975  3.94408
H   3.74024  3.60687  2.59639
H   2.11677  4.33531  2.46758
H   3.04564  3.93120  0.99393
H   1.08565 -1.76780 -0.89288
H  -1.34138  0.17425  3.68603
H  -3.82515 -0.05563  3.60472
H  -3.52069 -3.52565  1.02125
H  -4.89802 -1.87701  2.28674

84
TS(B1-rac-2)(ind)
C  -1.46362 -3.06085 -1.18711
C  -2.05136 -1.77816 -1.51394
C  -1.04599 -1.02351 -2.27300
C   0.06450 -1.90666 -2.54786
C  -0.11323 -3.07710 -1.74607
Rh  0.21755 -1.14557 -0.49003
H   0.56562 -3.93139 -1.72188
H   0.90472 -1.70014 -3.21154
H  -1.22567 -0.06872 -2.76670
C   0.43748  0.70357  0.12746
N  -0.38491  1.73515  0.51112
N   1.73991  1.10163  0.37799
C   1.77442  2.28937  1.26085
C   0.38615  2.90015  1.00547
H   1.90299  1.97488  2.31646
H   2.58438  2.98571  1.01084
H   0.42862  3.69569  0.23688
H  -0.07725  3.31814  1.91368
C   2.75230  0.11460  0.17204
C   4.10596  0.42159 -0.10824
C   2.21541 -1.22587  0.05965
C   4.97145 -0.65078 -0.41700
C   3.12924 -2.23632 -0.35291
H   6.03027 -0.44889 -0.60352
H   2.76531 -3.25594 -0.50370
C   4.48312 -1.95743 -0.56015
H   5.16383 -2.76433 -0.85535
C  -1.81639  1.81291  0.36966
C  -2.37240  2.49800 -0.74760
C  -2.64206  1.28282  1.39816
C  -3.77351  2.62573 -0.81771
C  -4.03697  1.43668  1.27602
H  -4.22118  3.15160 -1.66777
H  -4.68843  1.03266  2.05822
C  -4.60210  2.10019  0.18154
H  -5.68916  2.21259  0.10804
C   1.13047 -1.85592  1.52041
C   1.69309 -1.06312  2.70618
C   1.40584 -3.35405  1.68235
H   1.01240 -3.94384  0.84026
H   2.48504 -3.56248  1.78317
H   0.90567 -3.71491  2.60121
H   2.79681 -1.07644  2.71913
H   1.33468 -1.51549  3.65080
H   1.36220 -0.01341  2.70453
C   4.65418  1.85299 -0.15638
H   3.80192  2.52944 -0.34656
C   5.63377  2.08661 -1.32839
C   5.31840  2.25463  1.18222
H   4.62633  2.15055  2.03503
H   6.18578  1.60243  1.38524
H   5.67945  3.29854  1.15423
H   6.58412  1.54357 -1.18963
H   5.88184  3.15992 -1.40456
H   5.19630  1.76341 -2.28725
C  -2.07012  0.60092  2.63966
H  -0.98574  0.47789  2.47923
C  -2.66763 -0.80512  2.86106
C  -2.26632  1.48684  3.89289
H  -1.81024  2.48402  3.76596
H  -3.33873  1.63875  4.10872
H  -1.80952  1.01198  4.77879
H  -3.74565 -0.75655  3.09639
H  -2.16884 -1.30011  3.71272
H  -2.54797 -1.43732  1.96629
C  -1.50481  3.13934 -1.83299
H  -0.47791  2.74952 -1.71461
C  -1.46881  4.67937 -1.66673
C  -1.97040  2.78861 -3.26369
H  -2.05456  1.70065 -3.41546
H  -2.95434  3.23373 -3.49297
H  -1.25298  3.18301 -4.00365
H  -2.47522  5.10867 -1.81681
H  -0.79270  5.13688 -2.41007
H  -1.13074  4.98281 -0.66168
H   0.01954 -1.72621  1.56275
C  -2.19971 -4.00220 -0.43913
H  -1.76440 -4.97503 -0.18493
C  -3.51173 -3.68458 -0.05426
C  -3.36465 -1.47285 -1.10197
H  -4.10283 -4.41999  0.50247
H  -3.80986 -0.50143 -1.34085
C  -4.08912 -2.43705 -0.38501
H  -5.11758 -2.22105 -0.07680

84
rac-2(ind)
C  -1.49786 -3.02880 -0.93868
C  -1.88902 -1.79765 -1.60658
C  -0.76374 -1.37626 -2.43333
C   0.25672 -2.37151 -2.32885
C  -0.13244 -3.32967 -1.33332
Rh  0.27059 -1.25825 -0.36067
H   0.42473 -4.22616 -1.06132
H   1.19845 -2.37493 -2.87936
H  -0.75430 -0.53081 -3.11963
C   0.47341  0.63256  0.12421
N  -0.36763  1.64098  0.53607
N   1.77317  1.10028  0.24161
C   1.82110  2.30005  1.10111
C   0.39286  2.84451  0.95116
H   2.04351  2.00094  2.14454
H   2.57217  3.03296  0.78040
H   0.33613  3.62704  0.17185
H  -0.01341  3.25780  1.88848
C   2.79787  0.13366  0.01345
C   4.19313  0.38776 -0.03680
C   2.25579 -1.15832 -0.25684
C   5.03764 -0.72901 -0.23235
C   3.14052 -2.22764 -0.47413
H   6.12106 -0.57493 -0.24849
H   2.74809 -3.23183 -0.66380
C   4.52994 -2.01658 -0.43829
H   5.21592 -2.85700 -0.59380
C  -1.77807  1.78630  0.25032
C  -2.18482  2.37919 -0.98051
C  -2.72640  1.44987  1.25402
C  -3.56101  2.59856 -1.18826
C  -4.08958  1.68964  0.99122
H  -3.89263  3.05583 -2.12670
H  -4.83197  1.43315  1.75405
C  -4.50881  2.25627 -0.21663
H  -5.57322  2.43916 -0.39920
C   0.31815 -1.81843  1.71917
C   1.10445 -0.95585  2.71315
C   0.71192 -3.28960  1.90392
H   0.05767 -3.97504  1.34420
H   1.75384 -3.47109  1.58614
H   0.64874 -3.57380  2.97628
H   2.18792 -0.98053  2.50353
H   0.96510 -1.33402  3.74708
H   0.78339  0.10014  2.71251
C   4.82804  1.78072  0.06678
H   4.05532  2.52553 -0.19018
C   5.96069  1.99744 -0.96302
C   5.33983  2.07654  1.49619
H   4.53633  1.99401  2.24721
H   6.12466  1.35244  1.77636
H   5.77390  3.09027  1.56385
H   6.84777  1.38065 -0.74005
H   6.28688  3.05223 -0.94886
H   5.62651  1.75213 -1.98456
C  -2.31257  0.89617  2.61553
H  -1.25537  0.59416  2.53861
C  -3.12647 -0.35026  3.02414
C  -2.41780  1.99164  3.70406
H  -1.81225  2.88027  3.45509
H  -3.46278  2.32821  3.82605
H  -2.07129  1.60481  4.67826
H  -4.18534 -0.10248  3.21870
H  -2.71657 -0.78001  3.95446
H  -3.09811 -1.12550  2.24130
C  -1.19621  2.83987 -2.05548
H  -0.20227  2.42863 -1.80613
C  -1.09684  4.38611 -2.08833
C  -1.56681  2.32697 -3.46530
H  -1.71907  1.23688 -3.47692
H  -2.49342  2.79715 -3.83844
H  -0.76472  2.57136 -4.18281
H  -2.06347  4.83021 -2.38481
H  -0.33763  4.71138 -2.82086
H  -0.83079  4.81251 -1.10640
H  -0.76564 -1.70337  1.92123
C  -2.41978 -3.69246 -0.09057
H  -2.14296 -4.63127  0.40094
C  -3.69446 -3.15007  0.07939
C  -3.18379 -1.25987 -1.39575
H  -4.42109 -3.66864  0.71442
H  -3.48313 -0.32788 -1.88579
C  -4.07408 -1.94266 -0.56656
H  -5.08132 -1.54328 -0.41035

84
TS(B1-Cendo)(ind)
C  -2.13794 -2.84268 -1.17393
C  -2.73238 -1.52989 -1.03441
C  -1.97541 -0.61916 -1.90000
C  -1.07655 -1.41504 -2.70521
C  -1.06154 -2.73479 -2.15306
Rh -0.19584 -1.18824 -0.69645
H  -0.46492 -3.56944 -2.52508
H  -0.49774 -1.07223 -3.56365
H  -2.26168  0.41346 -2.09580
C   0.53201  0.39726  0.20903
N  -0.11341  1.53189  0.68205
N   1.85637  0.52977  0.65848
C   1.93605  1.52782  1.75492
C   0.79141  2.46222  1.38948
H   1.76035  1.02527  2.72918
H   2.91165  2.02863  1.79568
H   1.11959  3.27949  0.71474
H   0.29386  2.90827  2.26474
C   2.94908 -0.38853  0.52273
C   4.24664  0.14361  0.27805
C   2.76013 -1.79647  0.64957
C   5.35316 -0.72819  0.33768
C   3.89642 -2.62449  0.68429
H   6.35782 -0.32431  0.17013
H   3.76794 -3.70449  0.79439
C   5.18976 -2.09541  0.57185
H   6.06069 -2.75718  0.62309
C  -1.41649  2.00918  0.30360
C  -1.58421  2.68296 -0.93953
C  -2.48062  1.90075  1.23960
C  -2.86699  3.16912 -1.25917
C  -3.74278  2.40798  0.87001
H  -3.02195  3.68540 -2.21286
H  -4.57841  2.32822  1.57391
C  -3.94212  3.02139 -0.37262
H  -4.93171  3.40537 -0.64278
C   1.34842 -2.38348  0.61363
C   0.61615 -2.17585  1.96681
C   1.31936 -3.88832  0.28468
H   1.84223 -4.12085 -0.65821
H   1.78191 -4.48413  1.09505
H   0.27293 -4.21775  0.18996
H   1.14682 -2.77389  2.73896
H  -0.42738 -2.52572  1.91839
H   0.61080 -1.12868  2.30104
C   4.48636  1.59323 -0.15832
H   3.51087  2.10862 -0.18458
C   5.03470  1.63243 -1.60530
C   5.42657  2.36199  0.79734
H   5.05811  2.35989  1.83814
H   6.43464  1.91194  0.80987
H   5.53695  3.41222  0.47558
H   6.02354  1.14712 -1.67537
H   5.14787  2.67680 -1.94616
H   4.35477  1.11296 -2.30047
C  -2.26850  1.34025  2.64703
H  -1.26053  0.88970  2.66934
C  -3.27653  0.23716  3.02970
C  -2.31179  2.48480  3.69014
H  -1.59258  3.28931  3.45780
H  -3.31531  2.94469  3.72701
H  -2.08175  2.09947  4.69893
H  -4.31103  0.62413  3.05904
H  -3.04579 -0.15069  4.03745
H  -3.24735 -0.60244  2.31826
C  -0.40788  2.97412 -1.87618
H   0.45309  2.37560 -1.53226
C  -0.02598  4.47352 -1.79246
C  -0.67172  2.58282 -3.34605
H  -0.88620  1.50801 -3.44711
H  -1.51839  3.14572 -3.77692
H   0.21745  2.80925 -3.95969
H  -0.84721  5.10940 -2.16814
H   0.86887  4.68139 -2.40498
H   0.18541  4.78914 -0.75651
H   1.23623 -1.88880 -0.66441
C  -2.64292 -3.92901 -0.42506
H  -2.20165 -4.92728 -0.52434
C  -3.75321 -3.72000  0.40608
C  -3.84451 -1.34355 -0.19042
H  -4.17356 -4.56261  0.96616
H  -4.30541 -0.35464 -0.09781
C  -4.35567 -2.44560  0.51408
H  -5.23435 -2.31791  1.15540

84
Cendo(ind)
C  -1.94014 -2.88850 -1.15199
C  -2.60290 -1.59434 -1.11850
C  -1.92873 -0.73286 -2.07376
C  -0.93752 -1.51220 -2.74472
C  -0.85602 -2.80505 -2.10919
Rh -0.03580 -1.16586 -0.71958
H  -0.22917 -3.63473 -2.43595
H  -0.33716 -1.18945 -3.59666
H  -2.24096  0.27852 -2.32850
C   0.54379  0.45504  0.24713
N  -0.18036  1.53168  0.72354
N   1.84399  0.64727  0.68479
C   1.89754  1.66325  1.76266
C   0.67236  2.51233  1.43549
H   1.80186  1.16030  2.74687
H   2.83497  2.23499  1.75574
H   0.91948  3.36188  0.76767
H   0.16127  2.90538  2.32804
C   2.89624 -0.32120  0.57217
C   4.21478  0.12707  0.30365
C   2.57806 -1.70639  0.68780
C   5.25300 -0.82864  0.29693
C   3.65578 -2.61501  0.65214
H   6.28155 -0.50059  0.11051
H   3.45677 -3.68434  0.75391
C   4.98075 -2.18467  0.48707
H   5.79559 -2.91686  0.47944
C  -1.48008  1.96266  0.27775
C  -1.61153  2.60588 -0.98585
C  -2.57854  1.84336  1.17124
C  -2.89540  3.03673 -1.37377
C  -3.83877  2.30003  0.73531
H  -3.02434  3.52788 -2.34452
H  -4.70085  2.21194  1.40531
C  -4.00337  2.87275 -0.53165
H  -4.99213  3.21596 -0.85451
C   1.13347 -2.17447  0.78711
C   0.52872 -1.86748  2.17958
C   1.00530 -3.68997  0.55979
H   1.41743 -4.00467 -0.41285
H   1.52693 -4.26455  1.35584
H  -0.05326 -3.98817  0.60172
H   1.03572 -2.47419  2.95999
H  -0.54407 -2.12922  2.20150
H   0.62081 -0.81064  2.47689
C   4.54913  1.57338 -0.07520
H   3.60421  2.14245 -0.12188
C   5.16114  1.64349 -1.49456
C   5.48426  2.25057  0.95258
H   5.06065  2.23644  1.97203
H   6.45743  1.73134  0.99968
H   5.68013  3.30144  0.67572
H   6.13141  1.12024 -1.54433
H   5.33238  2.69423 -1.78858
H   4.49159  1.18041 -2.23809
C  -2.40738  1.32659  2.60082
H  -1.39238  0.89787  2.67393
C  -3.40578  0.21281  2.97668
C  -2.51380  2.49861  3.60824
H  -1.80291  3.31166  3.38010
H  -3.52718  2.93760  3.59400
H  -2.31444  2.14625  4.63535
H  -4.44838  0.57809  2.96164
H  -3.20134 -0.14663  4.00029
H  -3.33448 -0.64210  2.28670
C  -0.40508  2.94300 -1.86842
H   0.47617  2.42221 -1.45696
C  -0.13132  4.46760 -1.82093
C  -0.55434  2.47988 -3.33325
H  -0.65292  1.38583 -3.39899
H  -1.43041  2.93907 -3.82404
H   0.33789  2.77451 -3.91254
H  -0.96713  5.03250 -2.27023
H   0.78461  4.71453 -2.38575
H  -0.00719  4.83287 -0.78704
H   1.31533 -1.12595 -1.43850
C  -2.43765 -3.95161 -0.35335
H  -1.96632 -4.93964 -0.39194
C  -3.56989 -3.73706  0.43337
C  -3.74281 -1.40336 -0.29910
H  -3.97645 -4.56078  1.03026
H  -4.24979 -0.43303 -0.28401
C  -4.22135 -2.47459  0.45836
H  -5.11663 -2.34545  1.07587

84
TS(A1-A2)(ind)
C   1.84088 -1.91158 -2.28292
C   0.41791 -2.12089 -2.11634
C  -0.24510 -0.83923 -2.41114
C   0.75678  0.06128 -2.95860
C   2.03740 -0.52780 -2.71328
Rh  0.87388 -0.01192 -0.78426
H   3.00106 -0.08535 -2.97165
H   0.56808  1.01181 -3.45949
H  -1.32605 -0.70933 -2.49406
C  -0.37245  0.62526  0.57656
N  -1.66186  0.70870  1.03697
N   0.42173  1.26720  1.49583
C  -0.27212  1.63686  2.73760
C  -1.74502  1.56555  2.25225
H  -0.07272  0.91421  3.55474
H   0.00604  2.64492  3.08936
H  -2.13453  2.56804  1.98611
H  -2.42164  1.12007  3.00015
C   1.80986  1.00434  1.17703
C   2.52174  1.98287  0.40334
C   2.45108 -0.19319  1.64053
C   3.90053  1.76362  0.17112
C   3.82763 -0.35006  1.37341
H   4.47156  2.50974 -0.39084
H   4.34096 -1.24765  1.73253
C   4.54350  0.62109  0.65810
H   5.61442  0.47964  0.47452
C  -2.84491  0.29538  0.33343
C  -3.37064  1.10847 -0.70786
C  -3.48467 -0.91016  0.72974
C  -4.53646  0.66876 -1.36525
C  -4.64957 -1.30173  0.04178
H  -4.95778  1.27791 -2.17246
H  -5.15419 -2.23110  0.32825
C  -5.17033 -0.52554 -1.00042
H  -6.07560 -0.84835 -1.52580
C   1.72480 -1.21599  2.51462
C   2.18970 -1.09594  3.98673
C   1.89378 -2.65968  1.99893
H   1.54544 -2.75039  0.95726
H   2.94768 -2.98644  2.03625
H   1.31207 -3.35632  2.62784
H   3.26286 -1.33788  4.08084
H   1.62882 -1.79690  4.62964
H   2.04563 -0.07556  4.38295
C   1.88734  3.31978  0.02245
H   0.79668  3.20351  0.14029
C   2.16010  3.71428 -1.44230
C   2.36004  4.43154  0.99133
H   2.13455  4.17873  2.04184
H   3.45066  4.58723  0.91429
H   1.86432  5.38991  0.75599
H   3.23417  3.88926 -1.63148
H   1.62878  4.64968 -1.69122
H   1.81403  2.91831 -2.12159
C  -2.96145 -1.76736  1.88187
H  -2.02712 -1.30030  2.23990
C  -2.61081 -3.20105  1.42774
C  -3.96647 -1.79198  3.05742
H  -4.21061 -0.77441  3.40866
H  -4.91472 -2.27550  2.76307
H  -3.55308 -2.35953  3.90945
H  -3.49806 -3.73102  1.03818
H  -2.22192 -3.78764  2.27850
H  -1.84158 -3.19206  0.63889
C  -2.74590  2.45003 -1.09286
H  -1.78017  2.53453 -0.56535
C  -3.64969  3.62238 -0.64106
C  -2.44238  2.54789 -2.60317
H  -1.77133  1.73562 -2.92400
H  -3.36248  2.49572 -3.21147
H  -1.95073  3.50953 -2.83114
H  -4.62357  3.59599 -1.16136
H  -3.17252  4.59158 -0.86940
H  -3.85411  3.58728  0.44294
H   0.64614 -0.98477  2.47348
C   2.73962 -2.96689 -2.02563
H   3.81903 -2.81615 -2.13771
C   2.22800 -4.22190 -1.65619
C  -0.07431 -3.38640 -1.74167
H   2.91761 -5.05559 -1.48388
H  -1.15260 -3.55416 -1.64448
C   0.83771 -4.43288 -1.52177
H   0.46614 -5.42678 -1.24987

84
A2(ind)
C  -0.77016 -1.80124 -2.31304
C  -2.09022 -1.22643 -2.48354
C  -1.91259  0.17119 -2.85633
C  -0.51657  0.42133 -3.05025
C   0.20471 -0.72596 -2.55286
Rh -0.78605  0.20833 -0.84501
H   1.28668 -0.86235 -2.59560
H  -0.07649  1.32418 -3.47493
H  -2.72259  0.86412 -3.08793
C   0.46953  0.31076  0.67126
N   1.75914  0.35459  1.12550
N  -0.34814  0.66313  1.71158
C   0.37843  1.29073  2.83518
C   1.80959  0.75504  2.56251
H   0.33504  2.39623  2.78481
H  -0.01446  0.96831  3.81357
H   2.04652 -0.11926  3.19815
H   2.59019  1.51734  2.72105
C  -1.66351  0.88317  1.12788
C  -2.79397  0.13646  1.62479
C  -1.80225  1.98033  0.16530
C  -4.05348  0.43682  1.11513
C  -3.14852  2.19027 -0.32096
H  -4.92592 -0.12614  1.46393
H  -3.32054  3.00906 -1.02859
C  -4.22536  1.44744  0.13104
H  -5.22918  1.65572 -0.25611
C   2.91891 -0.17284  0.45651
C   3.29603 -1.52619  0.67843
C   3.68295  0.68316 -0.38042
C   4.44583 -2.00902  0.02417
C   4.81895  0.14650 -1.01814
H   4.75340 -3.04884  0.18045
H   5.41611  0.78809 -1.67546
C   5.19942 -1.18611 -0.82190
H   6.08729 -1.58345 -1.32539
C  -0.87614  3.21487  0.18972
C  -1.40051  4.25429  1.21152
C  -0.69249  3.86793 -1.19264
H  -0.30517  3.13247 -1.91504
H  -1.64119  4.27491 -1.58549
H   0.01741  4.71096 -1.12699
H  -2.38849  4.64022  0.90452
H  -0.71025  5.11331  1.28965
H  -1.51882  3.81569  2.21774
C  -2.60270 -0.95548  2.67494
H  -1.51292 -1.09176  2.79903
C  -3.19152 -2.30834  2.21924
C  -3.18941 -0.52772  4.04044
H  -2.74636  0.41848  4.39687
H  -4.28091 -0.37521  3.96993
H  -3.00632 -1.30216  4.80649
H  -4.29041 -2.25796  2.12154
H  -2.96199 -3.09594  2.95896
H  -2.78012 -2.61251  1.24291
C   3.31896  2.15066 -0.59707
H   2.40989  2.35476 -0.00522
C   2.97574  2.43481 -2.07565
C   4.43888  3.09022 -0.09430
H   4.67617  2.90834  0.96792
H   5.37082  2.95326 -0.67068
H   4.13402  4.14585 -0.20183
H   3.83671  2.23321 -2.73747
H   2.69035  3.49277 -2.20932
H   2.13205  1.80606 -2.40324
C   2.52226 -2.45115  1.62026
H   1.61339 -1.91795  1.94827
C   3.36490 -2.78767  2.87404
C   2.04929 -3.74276  0.91966
H   1.38446 -3.51093  0.07307
H   2.89859 -4.33884  0.54228
H   1.48806 -4.37636  1.62834
H   4.27133 -3.35627  2.60099
H   2.78193 -3.40475  3.57985
H   3.69522 -1.87751  3.40393
H   0.12316  2.88024  0.51926
C  -0.63163 -3.16841 -1.99097
H   0.36336 -3.61783 -1.90310
C  -1.78542 -3.94688 -1.82393
C  -3.23850 -2.02212 -2.27551
H  -1.68975 -5.01400 -1.59626
H  -4.23883 -1.59078 -2.38786
C  -3.07416 -3.37626 -1.95464
H  -3.95761 -4.00986 -1.82022

84
TS(A2-E)1(ind)
C   0.53797  0.55047 -3.02852
C   1.93887  0.32223 -2.84303
C   2.14615 -1.08477 -2.52812
C   0.83829 -1.69608 -2.38878
C  -0.15941 -0.63394 -2.58821
Rh  0.81202  0.23000 -0.83124
H  -1.23803 -0.79169 -2.63946
C  -0.44823  0.24708  0.67732
N  -1.74546  0.28620  1.11029
N   0.35978  0.53921  1.74305
C  -0.37945  1.13012  2.87943
C  -1.81571  0.63537  2.55912
H  -0.01522  0.75481  3.84931
H  -0.31417  2.23487  2.88256
H  -2.58269  1.40886  2.73061
H  -2.08474 -0.25523  3.15838
C   1.68288  0.78334  1.17400
C   1.77593  1.95659  0.28720
C   2.85267  0.02490  1.58415
C   3.09463  2.25763 -0.21864
C   4.07674  0.42619  1.04542
H   3.21647  3.13526 -0.86305
H   4.97904 -0.14071  1.28662
C   4.20061  1.51754  0.14718
H   5.19044  1.77938 -0.24320
C  -2.90228 -0.19355  0.40125
C  -3.64451  0.70900 -0.40672
C  -3.30342 -1.54904  0.55972
C  -4.78686  0.22028 -1.07106
C  -4.45615 -1.98411 -0.12242
H  -5.36959  0.89991 -1.70255
H  -4.78068 -3.02496 -0.01448
C  -5.19189 -1.11247 -0.93432
H  -6.08395 -1.47199 -1.45840
C   2.84431 -1.26760  2.43559
C   4.08965 -1.37266  3.35167
C   1.60340 -1.56008  3.30286
H   1.75009 -2.52389  3.82130
H   1.46740 -0.79151  4.08504
H   5.04225 -1.38474  2.80050
H   4.04411 -2.30939  3.93342
H   4.12338 -0.53085  4.06582
C   0.81747  3.16216  0.40934
H  -0.16453  2.78778  0.74469
C   0.57564  3.88281 -0.93032
C   1.34330  4.15934  1.47154
H   1.50713  3.67024  2.44766
H   2.30915  4.59238  1.15716
H   0.63114  4.99108  1.61845
H   1.49857  4.34249 -1.32620
H  -0.15898  4.69667 -0.79948
H   0.19231  3.17316 -1.68047
C  -2.54994 -2.53026  1.45935
H  -1.64400 -2.02109  1.83110
C  -2.07283 -3.78083  0.69013
C  -3.41079 -2.93376  2.68014
H  -3.74342 -2.05335  3.25672
H  -4.31609 -3.48126  2.36367
H  -2.83988 -3.59300  3.35697
H  -2.92037 -4.35019  0.26994
H  -1.52067 -4.45670  1.36606
H  -1.39938 -3.50214 -0.13548
C  -3.25753  2.17891 -0.55714
H  -2.30663  2.32599 -0.01698
C  -4.32098  3.10314  0.08036
C  -3.00984  2.55756 -2.03335
H  -2.22244  1.92315 -2.47147
H  -3.92346  2.44295 -2.64317
H  -2.68743  3.61027 -2.11112
H  -5.29367  3.01014 -0.43438
H  -4.00690  4.15948  0.01335
H  -4.48530  2.86140  1.14451
H   0.68132 -1.62723  2.71069
H   0.07929  1.46389 -3.40847
H   2.90845 -2.09363  1.69719
C   1.89988 -3.83680 -1.98229
C   0.73006 -3.07876 -2.12304
C   3.17626 -3.23182 -2.08085
H  -0.25477 -3.55382 -2.05753
H   4.07323 -3.85051 -1.96728
C   3.31153 -1.86286 -2.34500
H   4.30235 -1.40490 -2.43408
H   1.82766 -4.91423 -1.79871
H   2.73370  1.04359 -3.03709

84
Int(A2-E)1(ind)
C   0.69578  0.38299 -2.98131
C   2.09232  0.18649 -2.73670
C   2.30834 -1.19933 -2.34441
C   1.00551 -1.82495 -2.22191
C   0.00056 -0.79013 -2.50784
Rh  0.88991  0.17871 -0.76361
H  -1.07317 -0.96713 -2.58925
C  -0.44599  0.28105  0.67205
N  -1.76505  0.36599  1.02238
N   0.30530  0.62024  1.77246
C  -0.50149  1.33754  2.78974
C  -1.91002  0.79304  2.44405
H  -0.19346  1.09132  3.81802
H  -0.44458  2.43509  2.65971
H  -2.70089  1.55500  2.53887
H  -2.18150 -0.07104  3.08098
C   1.65341  0.84063  1.24480
C   1.82860  1.95632  0.30439
C   2.77756  0.08827  1.76410
C   3.18994  2.19747 -0.12215
C   4.04858  0.42269  1.30414
H   3.37593  3.03349 -0.80549
H   4.90847 -0.15137  1.66770
C   4.25629  1.46151  0.35730
H   5.27375  1.68913  0.02033
C  -2.88623 -0.13886  0.27401
C  -3.57324  0.73028 -0.61531
C  -3.30898 -1.48171  0.47486
C  -4.68463  0.22019 -1.31497
C  -4.42838 -1.93948 -0.24696
H  -5.22608  0.87346 -2.00793
H  -4.76960 -2.97118 -0.10742
C  -5.11077 -1.10118 -1.13679
H  -5.97802 -1.47768 -1.68980
C   2.64960 -1.09263  2.72830
C   2.09645 -0.72927  4.12451
C   1.87451 -2.28141  2.11539
H   1.91228 -3.14984  2.79805
H   0.81779 -2.01861  1.94792
H   2.59661  0.16071  4.54347
H   2.25626 -1.56880  4.82400
H   1.01207 -0.53781  4.08914
C   0.88970  3.18202  0.28387
H  -0.12152  2.84027  0.56347
C   0.76178  3.82988 -1.10785
C   1.35522  4.23066  1.32456
H   1.43643  3.79685  2.33644
H   2.35042  4.62854  1.05912
H   0.65158  5.08118  1.36989
H   1.72150  4.24779 -1.45995
H   0.03972  4.66456 -1.07533
H   0.41555  3.08835 -1.84485
C  -2.61442 -2.42340  1.46005
H  -1.72369 -1.90463  1.85465
C  -2.11220 -3.71432  0.77839
C  -3.54240 -2.75877  2.65192
H  -3.89355 -1.84803  3.16708
H  -4.43662 -3.31254  2.31549
H  -3.01505 -3.38944  3.38868
H  -2.94316 -4.29629  0.34263
H  -1.60274 -4.36063  1.51391
H  -1.39404 -3.48207 -0.02363
C  -3.16285  2.18874 -0.80966
H  -2.21933  2.34060 -0.25799
C  -4.22529  3.14604 -0.22046
C  -2.88590  2.51927 -2.29202
H  -2.10809  1.85559 -2.70288
H  -3.79281  2.41029 -2.91270
H  -2.53799  3.56177 -2.39355
H  -5.19080  3.04382 -0.74692
H  -3.89928  4.19633 -0.31867
H  -4.40869  2.94292  0.84867
H   2.30102 -2.57986  1.14399
H   0.23732  1.26816 -3.42317
H   3.68953 -1.43833  2.88880
C   2.08284 -3.92324 -1.66555
C   0.90778 -3.19346 -1.88907
C   3.35344 -3.30296 -1.75106
H  -0.07167 -3.68045 -1.83126
H   4.25453 -3.90009 -1.57335
C   3.47796 -1.94766 -2.08135
H   4.46434 -1.47810 -2.15767
H   2.02010 -4.99060 -1.42799
H   2.88321  0.91004 -2.93868

84
TS(A2-E)2(ind)
C   0.18946  0.93828 -2.81805
C  -0.22783  2.29056 -2.61836
C   0.85206  3.02610 -1.95249
C   1.88090  2.07540 -1.60107
C   1.38157  0.74277 -1.99344
Rh -0.31129  0.94285 -0.73431
H   1.99549 -0.16016 -1.97954
C  -0.36586 -0.57525  0.47996
N   0.48712 -1.58601  0.87271
N  -1.55908 -0.79596  1.15670
C  -1.57711 -2.05259  1.93293
C  -0.08948 -2.46598  1.91552
H  -1.95789 -1.88113  2.95479
H  -2.22450 -2.81015  1.45057
H   0.05641 -3.53009  1.66009
H   0.40377 -2.28119  2.88945
C  -2.78344 -0.13764  0.76611
C  -3.59711 -0.73227 -0.24421
C  -3.20035  1.04909  1.43754
C  -4.83512 -0.13656 -0.54885
C  -4.44684  1.60619  1.08160
H  -5.46858 -0.58610 -1.32145
H  -4.77634  2.51987  1.58991
C  -5.26454  1.02125  0.10930
H  -6.23293  1.46933 -0.13758
C   1.89230 -1.65908  0.57483
C   2.32347 -2.51595 -0.47486
C   2.82096 -0.92909  1.36538
C   3.70357 -2.59396 -0.74590
C   4.18986 -1.03993  1.05011
H   4.05618 -3.24499 -1.55340
H   4.92174 -0.48118  1.64382
C   4.63057 -1.85662  0.00142
H   5.69952 -1.92724 -0.22692
C  -2.36510  1.82682  2.45922
C  -1.75859  1.01033  3.61912
C  -1.29955  2.68262  1.73552
H  -0.69813  3.27021  2.45202
H  -0.57778  2.03700  1.16619
H  -2.51671  0.36556  4.09650
H  -1.37004  1.69732  4.39108
H  -0.92328  0.37820  3.28219
C  -3.16767 -1.97585 -1.02420
H  -2.16018 -2.26333 -0.67875
C  -3.04116 -1.66441 -2.53242
C  -4.12427 -3.16588 -0.78086
H  -4.20824 -3.41522  0.29133
H  -5.14170 -2.94243 -1.14712
H  -3.76879 -4.06423 -1.31513
H  -4.01298 -1.37898 -2.97208
H  -2.67446 -2.55148 -3.07843
H  -2.33092 -0.83507 -2.68589
C   2.38951 -0.08699  2.56631
H   1.28614 -0.05721  2.57273
C   2.87803  1.37379  2.47722
C   2.86193 -0.74145  3.88726
H   2.50286 -1.78078  3.98474
H   3.96460 -0.76754  3.94380
H   2.49555 -0.16792  4.75663
H   3.98090  1.43450  2.49265
H   2.50636  1.95080  3.34218
H   2.52185  1.85842  1.55444
C   1.34151 -3.37405 -1.27327
H   0.32407 -3.05268 -0.98915
C   1.49707 -4.86875 -0.90340
C   1.47972 -3.17903 -2.79871
H   1.33643 -2.12464 -3.08486
H   2.47153 -3.49846 -3.16432
H   0.72386 -3.78308 -3.33030
H   2.49722 -5.24389 -1.18422
H   0.74701 -5.48209 -1.43303
H   1.37465 -5.03727  0.18039
H  -1.76566  3.37992  1.02105
H  -0.27471  0.20608 -3.48087
H  -3.07440  2.53877  2.92563
C   3.23657  3.87569 -0.71510
C   3.07179  2.50424 -0.99532
C   2.21826  4.79969 -1.02181
H   3.85740  1.78266 -0.74626
H   2.36886  5.86158 -0.79747
C   1.01853  4.38630 -1.63307
H   0.24171  5.11765 -1.88332
H   4.16648  4.22731 -0.25546
H  -1.11223  2.75220 -3.06245

84
Int(A2-E)2'(ind)
C   0.14993 -1.40858 -2.77557
C  -0.20090 -2.71922 -2.33632
C  -1.59563 -2.71686 -1.89033
C  -2.05565 -1.34614 -1.90804
C  -0.90402 -0.51551 -2.31576
Rh  0.14276 -1.20656 -0.59959
H  -0.97017  0.54562 -2.56196
C   0.51377  0.38486  0.46756
N  -0.27087  1.43093  0.91630
N   1.76593  0.57616  1.03171
C   1.85919  1.77168  1.89937
C   0.40029  2.26886  1.93988
H   2.24553  1.50157  2.89844
H   2.54612  2.52127  1.46525
H   0.30559  3.34149  1.69816
H  -0.07047  2.10316  2.92773
C   2.97997 -0.04401  0.55708
C   3.78108  0.65550 -0.38934
C   3.41088 -1.28530  1.10070
C   5.03200  0.11388 -0.74311
C   4.66712 -1.78542  0.70666
H   5.65594  0.64302 -1.47213
H   5.00339 -2.74511  1.11647
C   5.48446 -1.08989 -0.19309
H   6.46285 -1.49330 -0.47457
C  -1.69828  1.56220  0.76904
C  -2.20012  2.56393 -0.10836
C  -2.57262  0.78155  1.57371
C  -3.59444  2.75026 -0.18125
C  -3.95864  1.00436  1.45688
H  -3.99842  3.51826 -0.84987
H  -4.64694  0.40575  2.06331
C  -4.47024  1.97759  0.59122
H  -5.55159  2.13738  0.52102
C   2.54520 -2.17436  1.99258
C   2.09202 -1.54987  3.32899
C   1.36037 -2.76081  1.18825
H   0.86813 -3.58793  1.72972
H   0.51870 -1.98957  1.09890
H   2.95206 -1.15022  3.89280
H   1.60309 -2.31493  3.95734
H   1.36968 -0.73398  3.17088
C   3.30435  1.93098 -1.08688
H   2.31677  2.19785 -0.67331
C   3.09169  1.67538 -2.59706
C   4.26268  3.12088 -0.85558
H   4.41217  3.32619  0.21877
H   5.25709  2.92720 -1.29461
H   3.86560  4.03639 -1.32768
H   4.03737  1.40075 -3.09632
H   2.70094  2.58222 -3.09149
H   2.37117  0.85543 -2.74946
C  -2.06910 -0.25032  2.58222
H  -0.96915 -0.29180  2.49858
C  -2.60039 -1.66574  2.26940
C  -2.42147  0.16719  4.02959
H  -2.02762  1.16861  4.27643
H  -3.51455  0.19514  4.18390
H  -2.00173 -0.55422  4.75240
H  -3.70052 -1.71092  2.34843
H  -2.18561 -2.39592  2.98716
H  -2.32013 -1.97457  1.24844
C  -1.27608  3.46692 -0.92711
H  -0.25837  3.04289 -0.85601
C  -1.24680  4.90110 -0.34403
C  -1.66046  3.51902 -2.42217
H  -1.70807  2.51267 -2.86893
H  -2.64417  3.99707 -2.57340
H  -0.91903  4.11020 -2.98719
H  -2.24214  5.37404 -0.41831
H  -0.53105  5.53424 -0.89737
H  -0.95944  4.90958  0.72123
H   1.68963 -3.13932  0.20828
H   1.04489 -1.13227 -3.33434
H   3.18868 -3.03721  2.25559
C  -4.24671 -2.08527 -1.19452
C  -3.38152 -1.03777 -1.56243
C  -3.79294 -3.41965 -1.14907
H  -3.73252 -0.00083 -1.57134
H  -4.48767 -4.21639 -0.86095
C  -2.46583 -3.74652 -1.48313
H  -2.12374 -4.78734 -1.45519
H  -5.28803 -1.86027 -0.93978
H   0.40709 -3.61555 -2.47921

84
TS(A2-E)3'(ind)
C   0.00695 -1.35212 -2.78661
C  -0.32666 -2.67764 -2.37127
C  -1.71101 -2.69007 -1.88829
C  -2.17348 -1.32153 -1.85483
C  -1.03262 -0.47670 -2.26434
Rh  0.11681 -1.21091 -0.63138
H  -1.10950  0.59106 -2.47575
C   0.53890  0.36937  0.44736
N  -0.22358  1.42904  0.90536
N   1.79490  0.53145  1.01382
C   1.91570  1.73129  1.87324
C   0.46287  2.23697  1.94276
H   2.32447  1.46413  2.86382
H   2.59643  2.47463  1.41867
H   0.37224  3.31575  1.72984
H   0.00143  2.04782  2.93112
C   3.00249 -0.10147  0.53874
C   3.81684  0.58717 -0.40323
C   3.41027 -1.35010  1.08120
C   5.06685  0.03298 -0.74174
C   4.66542 -1.86381  0.70263
H   5.70333  0.55399 -1.46572
H   4.98421 -2.82989  1.11123
C   5.50177 -1.17375 -0.18406
H   6.47946 -1.58662 -0.45407
C  -1.64931  1.59180  0.76927
C  -2.13533  2.60494 -0.10420
C  -2.53399  0.83620  1.58651
C  -3.52542  2.82484 -0.16306
C  -3.91516  1.09403  1.48539
H  -3.91753  3.60128 -0.82893
H  -4.61141  0.51535  2.10197
C  -4.41170  2.07681  0.62172
H  -5.48938  2.26376  0.56315
C   2.51144 -2.22809  1.95135
C   2.18854 -1.65281  3.34701
C   1.22998 -2.65303  1.18148
H   0.88753 -3.66602  1.44815
H   0.37524 -1.97136  1.40849
H   3.11021 -1.40037  3.89872
H   1.62795 -2.39339  3.94416
H   1.56837 -0.74527  3.27040
C   3.35637  1.86217 -1.11239
H   2.36803  2.14046 -0.70805
C   3.15187  1.59595 -2.62197
C   4.32328  3.04560 -0.88413
H   4.46779  3.25832  0.18947
H   5.31872  2.84011 -1.31532
H   3.93700  3.96062 -1.36600
H   4.09893  1.31076 -3.11259
H   2.77064  2.50156 -3.12599
H   2.42677  0.77966 -2.77244
C  -2.04503 -0.20425  2.59352
H  -0.94717 -0.27253  2.49797
C  -2.61685 -1.60704  2.29496
C  -2.36907  0.22791  4.04336
H  -1.94807  1.22043  4.28105
H  -3.45921  0.28329  4.21038
H  -1.95847 -0.50067  4.76419
H  -3.71624 -1.62333  2.39251
H  -2.20940 -2.34514  3.00875
H  -2.36393 -1.92738  1.27053
C  -1.19712  3.48986 -0.92691
H  -0.19034  3.03849 -0.87114
C  -1.12305  4.91678 -0.32961
C  -1.59634  3.57006 -2.41679
H  -1.67257  2.57170 -2.87731
H  -2.56945  4.07402 -2.55152
H  -0.84650  4.15055 -2.98175
H  -2.10609  5.41680 -0.38865
H  -0.39618  5.53601 -0.88417
H  -0.82462  4.90684  0.73255
H   1.44277 -2.67266  0.07459
H   0.87620 -1.05801 -3.37647
H   3.09314 -3.15437  2.12076
C  -4.34399 -2.08346 -1.10375
C  -3.48880 -1.02465 -1.46717
C  -3.88706 -3.41643 -1.10714
H  -3.84065  0.01167 -1.44036
H  -4.57220 -4.22268 -0.82231
C  -2.56846 -3.73156 -1.48759
H  -2.22557 -4.77243 -1.49876
H  -5.37842 -1.86739 -0.81533
H   0.27172 -3.56949 -2.57062

84
Int(A2-E)2(ind)
C  -0.00794 -1.34806 -2.79707
C  -0.34463 -2.67176 -2.37695
C  -1.72793 -2.67883 -1.89075
C  -2.18512 -1.30858 -1.85807
C  -1.04275 -0.46877 -2.27343
Rh  0.11322 -1.21107 -0.64330
H  -1.11568  0.59924 -2.48473
C   0.54246  0.36311  0.44554
N  -0.21924  1.42130  0.90943
N   1.79944  0.52470  1.01039
C   1.92230  1.72570  1.86803
C   0.46775  2.22229  1.95166
H   2.34306  1.46175  2.85434
H   2.59359  2.47309  1.40585
H   0.36960  3.30266  1.75107
H   0.01312  2.01945  2.94063
C   3.00731 -0.10762  0.53575
C   3.82345  0.57847 -0.40568
C   3.41089 -1.35714  1.07839
C   5.07341  0.02160 -0.74103
C   4.66540 -1.87414  0.70334
H   5.71214  0.54061 -1.46446
H   4.98086 -2.84115  1.11236
C   5.50503 -1.18545 -0.18163
H   6.48233 -1.60039 -0.44990
C  -1.64458  1.58821  0.77424
C  -2.12828  2.60479 -0.09663
C  -2.53090  0.83435  1.59124
C  -3.51768  2.82961 -0.15308
C  -3.91132  1.09717  1.49271
H  -3.90800  3.60873 -0.81684
H  -4.60871  0.51980  2.10921
C  -4.40554  2.08334  0.63164
H  -5.48260  2.27434  0.57499
C   2.50606 -2.22734  1.94992
C   2.22072 -1.65703  3.35614
C   1.19639 -2.61930  1.20198
H   0.92930 -3.67879  1.34478
H   0.33149 -2.02229  1.54999
H   3.15747 -1.42934  3.89301
H   1.65420 -2.38971  3.95738
H   1.61976 -0.73526  3.29713
C   3.36524  1.85253 -1.11781
H   2.37657  2.13235 -0.71530
C   3.16215  1.58301 -2.62698
C   4.33293  3.03550 -0.89071
H   4.47581  3.25055  0.18265
H   5.32888  2.82800 -1.31977
H   3.94838  3.94978 -1.37535
H   4.10944  1.29576 -3.11595
H   2.78233  2.48785 -3.13345
H   2.43636  0.76706 -2.77609
C  -2.04406 -0.21013  2.59500
H  -0.94598 -0.27807  2.50070
C  -2.61676 -1.61120  2.28981
C  -2.36939  0.21616  4.04624
H  -1.94812  1.20747  4.28840
H  -3.45965  0.27130  4.21244
H  -1.95992 -0.51561  4.76447
H  -3.71630 -1.62644  2.38547
H  -2.21159 -2.35288  3.00129
H  -2.36314 -1.92769  1.26432
C  -1.18811  3.48870 -0.91820
H  -0.18326  3.03263 -0.86659
C  -1.10629  4.91291 -0.31539
C  -1.59052  3.57719 -2.40673
H  -1.67338  2.58124 -2.87128
H  -2.56110  4.08714 -2.53710
H  -0.83883  4.15589 -2.97105
H  -2.08728  5.41741 -0.37017
H  -0.37799  5.53109 -0.86923
H  -0.80541  4.89763  0.74600
H   1.37426 -2.51101  0.07795
H   0.85978 -1.05810 -3.39120
H   3.07234 -3.16562  2.10157
C  -4.35585 -2.06159 -1.09844
C  -3.49787 -1.00638 -1.46579
C  -3.90411 -3.39629 -1.10195
H  -3.84581  0.03125 -1.43886
H  -4.59138 -4.19964 -0.81407
C  -2.58786 -3.71669 -1.48615
H  -2.24874 -4.75879 -1.49703
H  -5.38847 -1.84120 -0.80678
H   0.25013 -3.56597 -2.57626

84
TS(A2-E)3(ind)
C  -0.67472 -1.15561 -2.84113
C  -0.78707 -2.52970 -2.45207
C  -2.01727 -2.69463 -1.68407
C  -2.58645 -1.37899 -1.48505
C  -1.67072 -0.41565 -2.10393
Rh -0.11464 -1.21490 -0.70245
H  -1.89131  0.64473 -2.21227
C   0.54967  0.29061  0.38633
N  -0.11638  1.40859  0.87465
N   1.85753  0.42757  0.84696
C   1.99868  1.48587  1.87166
C   0.75698  2.34351  1.61915
H   1.99711  1.03341  2.88363
H   2.94096  2.04228  1.74689
H   0.98625  3.23845  1.00870
H   0.26656  2.67909  2.54796
C   2.99347 -0.42786  0.63290
C   4.11768  0.12191 -0.04426
C   3.03889 -1.74637  1.16532
C   5.29465 -0.64777 -0.13174
C   4.23605 -2.47651  1.04201
H   6.16556 -0.23353 -0.65186
H   4.27213 -3.49509  1.44607
C   5.36557 -1.93179  0.41803
H   6.29047 -2.51370  0.34572
C  -1.44557  1.85147  0.54259
C  -1.63607  2.73110 -0.56298
C  -2.52193  1.50391  1.40294
C  -2.94011  3.19437 -0.82458
C  -3.80590  1.99851  1.09692
H  -3.10962  3.86729 -1.67228
H  -4.64776  1.73623  1.74691
C  -4.02007  2.82514 -0.01200
H  -5.02584  3.19777 -0.23417
C   1.81015 -2.45396  1.72556
C   1.12832 -1.77772  2.93306
C   0.82881 -2.76325  0.56383
H   1.17177 -3.66283  0.02227
H  -0.18336 -2.98578  0.95295
H   1.86686 -1.49652  3.70359
H   0.41361 -2.48245  3.39231
H   0.55954 -0.88284  2.64001
C   4.07088  1.48747 -0.73182
H   3.07873  1.92824 -0.53137
C   4.18632  1.32676 -2.26580
C   5.14940  2.45580 -0.19656
H   5.07658  2.59120  0.89666
H   6.16652  2.08506 -0.41394
H   5.05071  3.44763 -0.67121
H   5.15942  0.89016 -2.55153
H   4.09892  2.30780 -2.76536
H   3.39245  0.66711 -2.65289
C  -2.31029  0.68949  2.67859
H  -1.27831  0.30116  2.64858
C  -3.25784 -0.52249  2.78970
C  -2.44340  1.59865  3.92477
H  -1.75080  2.45738  3.88567
H  -3.46699  2.00480  4.01083
H  -2.22968  1.02797  4.84553
H  -4.31332 -0.20786  2.87797
H  -3.01630 -1.10848  3.69380
H  -3.17359 -1.18116  1.91120
C  -0.46987  3.25735 -1.40697
H   0.42542  2.66505 -1.14835
C  -0.19672  4.74416 -1.06348
C  -0.68232  3.11724 -2.93065
H  -0.80738  2.06703 -3.23562
H  -1.56675  3.68101 -3.27527
H   0.19240  3.52171 -3.46900
H  -1.05130  5.37562 -1.36455
H   0.69713  5.11048 -1.59829
H  -0.04050  4.90102  0.01721
H   1.29988 -1.92341 -0.52483
H   0.04786 -0.74498 -3.54737
H   2.17580 -3.43234  2.09729
C  -4.46734 -2.38044 -0.33303
C  -3.81268 -1.23308 -0.80630
C  -3.89703 -3.66405 -0.50300
H  -4.24697 -0.23874 -0.66064
H  -4.43049 -4.54298 -0.12412
C  -2.67359 -3.83316 -1.16505
H  -2.24886 -4.83333 -1.30654
H  -5.43218 -2.28278  0.17598
H  -0.16189 -3.34535 -2.82036

84
E(ind)
C  -0.68857 -1.20774 -2.93061
C  -0.65060 -2.56791 -2.45158
C  -1.81197 -2.76938 -1.61104
C  -2.50327 -1.49444 -1.49329
C  -1.75656 -0.52246 -2.27351
Rh -0.04184 -1.16558 -0.75974
H  -2.06241  0.51010 -2.43385
C   0.52198  0.32632  0.40062
N  -0.20763  1.39060  0.91189
N   1.81289  0.50549  0.86597
C   1.91426  1.56191  1.89671
C   0.62129  2.35331  1.67450
H   1.95550  1.09971  2.90217
H   2.82173  2.17127  1.76148
H   0.79069  3.27281  1.08179
H   0.12244  2.63941  2.61524
C   2.93035 -0.38460  0.70446
C   4.10555  0.12294  0.08636
C   2.87845 -1.70894  1.21528
C   5.24278 -0.70708  0.02944
C   4.03813 -2.50050  1.11798
H   6.15644 -0.32963 -0.44329
H   4.00485 -3.52627  1.50350
C   5.21844 -2.00632  0.54710
H   6.11175 -2.63777  0.49464
C  -1.50672  1.82987  0.47019
C  -1.61441  2.63346 -0.70171
C  -2.63683  1.55357  1.28573
C  -2.89637  3.07377 -1.08463
C  -3.89528  2.02407  0.85897
H  -3.00489  3.68780 -1.98554
H  -4.77955  1.81590  1.47102
C  -4.03056  2.76123 -0.32326
H  -5.01765  3.11451 -0.64053
C   1.60495 -2.33757  1.76200
C   0.97537 -1.62672  2.98101
C   0.59389 -2.61111  0.62392
H   0.99000 -3.43478  0.00240
H  -0.36226 -2.95020  1.06993
H   1.73267 -1.39193  3.74968
H   0.22566 -2.29329  3.44168
H   0.45189 -0.69867  2.70499
C   4.15706  1.50361 -0.57035
H   3.16866  1.97674 -0.43342
C   4.38265  1.37896 -2.09529
C   5.22639  2.41733  0.07001
H   5.07320  2.53178  1.15730
H   6.24122  2.00737 -0.07577
H   5.20571  3.42228 -0.38681
H   5.36064  0.91912 -2.32082
H   4.36276  2.37491 -2.57220
H   3.60143  0.75524 -2.56001
C  -2.50603  0.85191  2.63760
H  -1.48059  0.44833  2.69683
C  -3.48164 -0.32967  2.81319
C  -2.68599  1.87330  3.78784
H  -1.98275  2.71992  3.70365
H  -3.70763  2.29320  3.78619
H  -2.52308  1.38795  4.76603
H  -4.53391  0.00748  2.81429
H  -3.29910 -0.82815  3.78120
H  -3.36436 -1.07369  2.00988
C  -0.38961  3.12150 -1.48372
H   0.49483  2.58361 -1.10068
C  -0.18241  4.63843 -1.24159
C  -0.45994  2.84221 -3.00050
H  -0.49196  1.76255 -3.20953
H  -1.34357  3.31320 -3.46568
H   0.43301  3.25667 -3.49992
H  -1.01967  5.22073 -1.66511
H   0.74740  4.98576 -1.72517
H  -0.12480  4.88389 -0.16730
H   1.44007 -1.22253 -1.15041
H  -0.00717 -0.77872 -3.66674
H   1.91941 -3.33295  2.14293
C  -4.21902 -2.56154 -0.15352
C  -3.70906 -1.40908 -0.75282
C  -3.53237 -3.80400 -0.25328
H  -4.23476 -0.45216 -0.67080
H  -3.96163 -4.69029  0.22707
C  -2.33899 -3.91870 -0.96348
H  -1.82752 -4.88358 -1.04773
H  -5.16170 -2.51351  0.40178
H   0.03307 -3.34552 -2.79360

84
Int(A2-E2)''(ind)
C   1.49536 -3.20968 -1.56358
C   0.72634 -3.00740 -0.40653
C   1.26067 -3.34928  0.89083
C   2.57115 -3.84576  1.00279
C   3.32800 -4.04347 -0.16866
C   2.79594 -3.73777 -1.43586
C   0.22304 -3.05324  1.88710
C  -0.98512 -2.70368  1.20593
C  -0.62863 -2.45592 -0.18248
Rh  0.19500 -0.90438  1.03035
C   1.39711  0.33096  2.92799
C   1.99174  1.74253  2.70616
C   0.95767  2.85761  2.96923
C  -0.21696  0.77354  0.09420
N  -1.42095  1.21772 -0.41212
C  -1.41945  2.64730 -0.80181
C   0.03359  3.08471 -0.51624
N   0.65661  1.83978 -0.00791
C  -2.65719  0.48075 -0.43242
C  -3.09850 -0.08153 -1.66301
C  -4.32320 -0.77767 -1.67637
C  -5.09401 -0.91047 -0.51546
C  -4.66087 -0.32099  0.67833
C  -3.44956  0.39536  0.74483
C   2.09258  1.76065  0.09863
C   2.85997  1.70257 -1.09936
C   4.26409  1.75119 -1.00234
C   4.90343  1.83645  0.23809
C   4.13548  1.85185  1.40826
C   2.72742  1.81843  1.36918
C   2.22297  1.54179 -2.48074
C   2.53578  2.73955 -3.40715
C  -2.31880  0.09790 -2.96776
C  -2.07429 -1.22818 -3.72036
C  -3.07121  1.10482  2.04487
C  -4.05960  2.25722  2.34440
C   2.66001  0.21219 -3.13790
C  -2.97618  0.13295  3.23970
C  -3.04323  1.10308 -3.89716
H   0.30653 -3.27855  2.95276
H   0.09531  3.88416  0.24513
H   0.55221  3.44365 -1.42163
H  -1.69918  2.76686 -1.86402
H  -2.15465  3.20769 -0.19587
H   4.86387  1.70700 -1.91809
H   4.63305  1.89031  2.38431
H   5.99627  1.87558  0.29539
H  -4.67773 -1.22116 -2.61316
H  -5.28088 -0.40585  1.57769
H  -6.03999 -1.46183 -0.54439
H   1.19439  0.14180  3.99701
H   0.33530  0.25450  2.47802
H   1.40001  3.85681  2.81693
H   0.60088  2.80229  4.01271
H   0.07977  2.75981  2.31144
H   1.12885  1.48464 -2.34521
H   2.22067  3.70085 -2.96475
H   3.61847  2.81253 -3.61135
H   2.02239  2.62434 -4.37767
H   3.74627  0.20044 -3.33551
H   2.14476  0.07692 -4.10542
H   2.42330 -0.64853 -2.49163
H  -2.06650  1.53966  1.90496
H  -4.11880  2.97438  1.50726
H  -5.07965  1.87313  2.52202
H  -3.74809  2.80965  3.24830
H  -3.93959 -0.36955  3.43752
H  -2.69464  0.68031  4.15682
H  -2.20808 -0.63338  3.04035
H  -1.33032  0.51578 -2.70578
H  -1.53007 -1.95702 -3.09890
H  -3.02076 -1.69730 -4.04117
H  -1.47588 -1.04351 -4.62940
H  -4.02494  0.70674 -4.21173
H  -2.44897  1.29219 -4.80839
H  -3.22591  2.07025 -3.39836
H   2.08514 -0.45629  2.57439
H  -1.98526 -2.64285  1.63696
H   2.78048  1.86463  3.47440
H   2.98964 -4.09919  1.98360
H   3.39788 -3.91645 -2.33344
H   1.08770 -2.97087 -2.55244
H   4.34013 -4.45596 -0.09308
H  -1.35120 -2.25393 -0.97442

84
TS(A2-Eexo)(ind)
C   2.91320 -0.60657 -2.62150
C   1.83037 -1.42164 -2.25073
C   2.06207 -2.66091 -1.54542
C   3.37363 -3.05027 -1.21556
C   4.44482 -2.22793 -1.60794
C   4.21873 -1.02262 -2.30409
C   0.75482 -3.27553 -1.30295
C  -0.24163 -2.53215 -2.01732
C   0.37071 -1.28816 -2.42413
Rh  0.15368 -1.32869 -0.23865
C   0.39671 -1.67249  2.01270
C   1.89158 -1.29898  2.19682
C   2.19681 -1.32640  3.72434
C  -0.47690  0.40314  0.45959
N  -1.76691  0.82070  0.69446
C  -1.82856  2.04125  1.53728
C  -0.41486  2.08544  2.13913
N   0.34014  1.23984  1.18545
C  -2.94711  0.37608 -0.00644
C  -3.29384  0.97811 -1.24826
C  -4.48702  0.56866 -1.87476
C  -5.31970 -0.39587 -1.29552
C  -4.97226 -0.96325 -0.06456
C  -3.79186 -0.58824  0.60577
C   1.77633  1.16996  1.18897
C   2.48387  2.31721  0.72254
C   3.88973  2.29667  0.72998
C   4.58946  1.15304  1.12711
C   3.87936  0.02182  1.53438
C   2.46796 -0.00221  1.60076
C   1.77493  3.55042  0.15603
C   2.02601  4.80895  1.01806
C  -2.44827  2.07412 -1.89878
C  -2.13298  1.77623 -3.38091
C  -3.47644 -1.20741  1.96558
C  -4.50758 -0.77096  3.03244
C   2.18300  3.80522 -1.31364
C  -3.38231 -2.74708  1.88713
C  -3.14316  3.45246 -1.77505
H   0.60391 -4.25989 -0.85452
H  -0.37792  1.63380  3.15079
H  -0.00465  3.10513  2.20348
H  -2.04432  2.93122  0.91414
H  -2.62049  1.95287  2.29864
H   4.44098  3.17782  0.38353
H   4.42737 -0.88344  1.81839
H   5.68400  1.13596  1.10121
H  -4.76946  1.01868 -2.83264
H  -5.63077 -1.71109  0.39083
H  -6.24272 -0.69985 -1.80080
H   0.29209 -2.67330  2.47529
H  -0.23381 -0.99362  2.61558
H   3.26843 -1.16789  3.92945
H   1.90252 -2.29627  4.16266
H   1.63532 -0.53102  4.24684
H   0.69047  3.34535  0.14863
H   1.71984  4.65796  2.06797
H   3.09749  5.07562  1.02646
H   1.47002  5.67549  0.61903
H   3.25482  4.05444 -1.39911
H   1.60975  4.65135 -1.73205
H   1.99510  2.91536 -1.93630
H  -2.48634 -0.82970  2.27427
H  -4.56465  0.32785  3.12063
H  -5.51998 -1.13477  2.78288
H  -4.23971 -1.18061  4.02225
H  -4.35052 -3.19933  1.60839
H  -3.09169 -3.16581  2.86680
H  -2.63291 -3.05343  1.13804
H  -1.48462  2.12045 -1.36189
H  -1.67704  0.78116 -3.50203
H  -3.04263  1.80771 -4.00589
H  -1.43346  2.52967 -3.78228
H  -4.10061  3.45796 -2.32548
H  -2.50715  4.24995 -2.19774
H  -3.36735  3.71167 -0.72618
H  -0.50205 -2.01774  1.07038
H  -1.27421 -2.83540 -2.19438
H   2.47840 -2.11078  1.72828
H   3.55866 -3.99169 -0.68524
H   5.07132 -0.40502 -2.60616
H   2.74440  0.33208 -3.16143
H   5.47204 -2.53524 -1.38192
H  -0.10365 -0.52729 -3.04502

84
Eexo(ind)
C   3.15657 -0.65213 -2.30954
C   1.97344 -1.41699 -2.16860
C   1.99926 -2.66274 -1.41886
C   3.21249 -3.10447 -0.83268
C   4.36687 -2.33896 -1.00776
C   4.34065 -1.12225 -1.73933
C   0.66586 -3.23495 -1.46603
C  -0.12970 -2.41416 -2.34595
C   0.62158 -1.24757 -2.68783
Rh  0.05974 -1.29641 -0.41585
C   0.35788 -1.71659  1.62010
C   1.76076 -1.32751  2.13986
C   1.76180 -1.32299  3.69389
C  -0.46128  0.41684  0.38908
N  -1.73785  0.85466  0.66903
C  -1.74649  2.10078  1.46961
C  -0.31659  2.12991  2.02388
N   0.39397  1.25616  1.06011
C  -2.96022  0.41760  0.04238
C  -3.31483  0.91757 -1.24104
C  -4.54819  0.51732 -1.79079
C  -5.41108 -0.33960 -1.09722
C  -5.05382 -0.80643  0.17253
C  -3.83313 -0.43651  0.76977
C   1.82471  1.12516  1.12025
C   2.59491  2.24373  0.68500
C   3.99247  2.19794  0.83009
C   4.62406  1.06319  1.35032
C   3.85485 -0.04493  1.71397
C   2.44474 -0.04885  1.62554
C   1.96216  3.47106  0.02375
C   2.20924  4.76333  0.83527
C  -2.43308  1.89687 -2.01634
C  -2.17309  1.42824 -3.46440
C  -3.49889 -0.94864  2.16978
C  -4.49157 -0.39953  3.22074
C   2.46115  3.63720 -1.43048
C  -3.44262 -2.49162  2.21767
C  -3.05162  3.31597 -2.01560
H   0.37785 -4.21095 -1.07411
H  -0.25160  1.69164  3.03959
H   0.11550  3.14193  2.05509
H  -1.96152  2.97362  0.82137
H  -2.51644  2.05740  2.25700
H   4.59377  3.05615  0.50974
H   4.35060 -0.94684  2.09028
H   5.71433  1.03374  1.45004
H  -4.83859  0.89009 -2.77900
H  -5.73473 -1.47063  0.71609
H  -6.36540 -0.63777 -1.54456
H   0.23414 -2.80612  1.75758
H  -0.41763 -1.23873  2.24909
H   2.77364 -1.16811  4.10753
H   1.37278 -2.28157  4.07969
H   1.11295 -0.51599  4.08032
H   0.87291  3.30068 -0.03359
H   1.84731  4.67379  1.87436
H   3.28610  5.00230  0.88487
H   1.69911  5.62331  0.36694
H   3.54750  3.83031 -1.46420
H   1.95454  4.48825 -1.91913
H   2.26300  2.72867 -2.02249
H  -2.49093 -0.57645  2.42366
H  -4.52580  0.70385  3.21499
H  -5.51752 -0.76197  3.03170
H  -4.20327 -0.72801  4.23459
H  -4.42375 -2.93999  1.98093
H  -3.15382 -2.83401  3.22672
H  -2.70467 -2.87988  1.49646
H  -1.45442  1.94519 -1.50831
H  -1.76673  0.40490 -3.48130
H  -3.09690  1.43767 -4.06918
H  -1.45046  2.09967 -3.96007
H  -4.02574  3.32064 -2.53605
H  -2.38894  4.03040 -2.53486
H  -3.22444  3.69046 -0.99199
H  -1.37207 -1.72925 -0.08626
H  -1.14526 -2.63832 -2.67507
H   2.44577 -2.13527  1.81738
H   3.24616 -4.05119 -0.28182
H   5.26462 -0.54694 -1.85692
H   3.14510  0.28162 -2.88270
H   5.31484 -2.68631 -0.58224
H   0.30118 -0.45081 -3.35900
